# Supplementary material for: Metabolite profiling and transcriptome analyses reveal novel regulatory mechanisms of melatonin biosynthesis in hickory
Source: Hortic Res. 2021 Sep 1;8:196. doi: 10.1038/s41438-021-00631-x (PMC8408178; doi:10.1038/s41438-021-00631-x)
Supplement: Supplementary file 2 — Table S2 All the annotated metabolites in embryos of hickory [file 41438_2021_631_MOESM2_ESM.xlsx]

## Sheet: Sheet1
Table S2 All the annotated metabolites in embryos of hickory.
Index	Q1 (Da)	Q3 (Da)	Rt (min)	Molecular Weight (Da)	Ionization model	KEGG ID	Compounds	Class	mix01	mix02	mix03	mix04	CTB1	CTB2	CTB3	CTC1	CTC2	CTC3	CTD1	CTD2	CTD3
pmb0449	162.1	98.3	0.8	161.1	[M+H]+	C00956	2-Aminoadipic acid (L-Homoglutamic acid)	Amino acids	2185000	2078000	1796200	2000900	1141800	1582400	637220	1543300	2380200	1450200	1708500	1508100	401890
pme0004	190.1	84	0.84	189.111	[M+H]+	C02427	L-Homocitrulline	Amino acids	711090	781990	818650	876880	885560	936000	576760	362260	396520	619380	373950	392050	473900
pme0007	174.1	131.1	0.79	175.096	[M-H]-	C00327	L-Citrulline	Amino acids	11916000	11770000	12216000	12250000	6792400	2912700	30623000	7862200	2370000	3387000	1844100	1031900	65028000
pme0009	104	73.9	0.79	105.043	[M-H]-	C00065	L-Serine	Amino acids	5193700	5021500	5285300	5512900	3897800	7619400	2238700	4589000	3959800	4130100	3674400	4194600	6151700
pme0011	132	99.9	0.8	133.037	[M-H]-	C00049	L-Aspartic acid	Amino acids	4889200	5009800	5572700	5018700	7711100	29288000	7161600	26193000	12000000	14871000	9416500	13708000	61865000
pme0013	146.1	102.1	0.75	147.053	[M-H]-	C00025	L-Glutamic acid	Amino acids	2038800	1837400	2101000	2046800	1804200	3269200	591530	4981200	1799100	2501800	1521200	1996600	14326000
pme0016	241	119.9	0.78	240.024	[M+H]+	C00491	L-(-)-Cystine	Amino acids	790440	896000	802090	951970	1163100	1944700	948320	1791500	1201300	1488200	1240900	1057500	950490
pme0018	130.1	130.1	1.27	131.095	[M-H]-	C00123	L-Leucine	Amino acids	3883600	3885600	3862000	3999400	5405500	5427500	6591300	3962600	2840700	3087500	2455500	2000900	3282100
pme0021	166	120.1	1.93	165.079	[M+H]+	C00079	L-Phenylalanine	Amino acids	3731400	3654800	3768400	3710200	4690800	4814200	5838800	2945900	1854300	2208100	1790000	1450400	4020300
pme0022	118	100.9	0.76	119.058	[M-H]-	C00188	L-Threonine	Amino acids	7335200	7206800	7533600	7278900	4350500	7636100	3010400	2455000	2728000	2324100	2464100	2665500	2039200
pme0026	147	83.2	0.78	146.106	[M+H]+	C00047	L-(+)-Lysine	Amino acids	20299000	18617000	20047000	19395000	12154000	20223000	5055200	38121000	24434000	26991000	21327000	21829000	51044000
pme0036	154.1	92.9	0.72	155.07	[M-H]-	C00135	L-Histidine	Amino acids	1252100	1181600	1337400	1208300	1003700	2912600	942010	1451400	778570	1288500	801830	1069400	4825000
pme0039	118.1	71.8	0.85	117.079	[M+H]+	C00183	L-Valine	Amino acids	15960000	16505000	15130000	16704000	23517000	26754000	23603000	16237000	11479000	12036000	9695800	9973000	23108000
pme0042	173.1	131.1	0.73	174.112	[M-H]-	C00062	L-(+)-Arginine	Amino acids	11371000	10005000	11159000	10104000	6890200	12185000	13801000	15540000	7309600	10017000	6448200	6799000	94410000
pme0050	203	116.1	2.39	204.09	[M-H]-	C00078	L-Tryptophan	Amino acids	25930000	29030000	29913000	29045000	23870000	23234000	34598000	18163000	10005000	14064000	9426500	8555300	16853000
pme0057	136	89.9	0.87	135.035	[M+H]+	C00155	DL-homocysteine	Amino acids	2201100	1990300	1754100	2032100	1998300	2172200	2371900	1851800	979850	918030	768900	732410	2690700
pme0161	118.1	101	0.75	119.058	[M-H]-	C00263	L-Homoserine	Amino acids	183520	178520	186950	173570	123470	150130	67097	62600	63633	68974	88706	66781	49772
pme0226	131.1	71.8	0.78	132.054	[M-H]-	C00152	L-Asparagine	Amino acids	5698900	5280600	5893200	5797500	1279900	2821700	1284000	6534800	1853900	2801400	1272200	1611400	18790000
pme0463	175	158.1	1.16	174.1	[M+H]+	C01047	L-Theanine	Amino acids	1669200	1608700	1885900	1991600	1487500	1245900	2622100	800840	673070	758010	728250	572820	1767800
pme1002	138.1	103	1.26	137.084	[M+H]+	C00483	L-Tyramine	Amino acids	602930	651660	556180	620410	5060600	406540	513350	1765000	1020500	679620	597360	297000	9
pme1070	180.1	163	1.16	181.074	[M-H]-	C00082	L-(-)-Tyrosine	Amino acids	9539200	9057200	9071600	9709000	11672000	15877000	15346000	11892000	8522500	8058500	4909700	5141900	24997000
pme1104	130.1	130.1	1.26	131.095	[M-H]-	C00407	L-Isoleucine	Amino acids	1834500	1763400	1772700	1867900	2459100	2503500	2949800	1742000	1329000	1369000	1047400	961890	1632200
pme1210	150	72.8	1.15	149.051	[M+H]+	C00073	L-Methionine	Amino acids	1925400	1808300	1878300	2125300	2234000	2092700	3029500	1572100	1086400	1336100	1004700	903780	1314400
pme1408	145.1	127.1	0.76	146.069	[M-H]-	C00064	L-Glutamine	Amino acids	5974800	6162000	6778900	6460800	1767300	3076000	858310	2529600	1513000	1744500	1217000	1526800	4474000
pme1872	114.1	85.9	0.81	115.063	[M-H]-	C00148	L-Proline	Amino acids	220040	204990	227830	196030	102110	86336	132920	83564	41196	32924	40578	41345	179100
pme1988	90	71.8	0.78	89.048	[M+H]+	C00041	L-Alanine	Amino acids	4604400	4476900	4532300	5557400	7301000	18020000	2933400	22918000	20996000	21909000	19062000	20117000	22549000
pme2527	133	70	0.78	132.16	[M+H]+	C00077	L(+)-Ornithine	Amino acids	931660	825910	853260	811930	766250	1343500	600260	3499100	1769100	2043200	1310100	1261300	6224600
pme2634	118	88	0.85	117.079	[M+H]+	C01826	Dl-Norvaline	Amino acids	16003000	14556000	16399000	17639000	20362000	26112000	22776000	19423000	11391000	12218000	10311000	10876000	24460000
pme2890	269	134	0.85	268.055	[M+H]+	C01817	L-Homocystine	Amino acids	1844400	1727600	1479300	1750800	1656700	687050	4097900	2286200	1502200	1415800	766220	496440	3792700
pmb0115	225.1	151.4	3.71	224.1	[M+H]+	C02794	3-Hydroxykynurenine	Amino acid derivatives	322090	227090	256520	262120	490980	452520	700440	392420	586160	593000	503930	625880	9
pmb0464	458.1	116.4	0.81	457.1	[M+H]+	-	Aspartic acid di-O-glucoside	Amino acid derivatives	2751600	2110300	1733000	1922800	2029300	3480100	2169400	2193300	1558600	1926600	1681700	1563800	10940000
pmb0468	178	161.5	1.65	177	[M+H]+	C03145	N-formylmethionine	Amino acid derivatives	10689000	10897000	10614000	10436000	7913500	9064000	40304000	18340000	17650000	23062000	35294000	24942000	21365000
pmb0962	235.1	118.4	0.8	234.1	[M+H]+	-	Lysine butyrate	Amino acid derivatives	140940	187860	206040	207630	299950	557080	391310	637270	499740	662430	420410	269420	634750
pmb1283	448.1	215.7	4.16	447.1	[M+H]+	-	L-Glutaminyl-L-valyl-L-valyl-L-cysteine	Amino acid derivatives	41385	24904	34383	26658	73610	38691	69194	85313	69227	77451	73029	95108	82877
pmb2561	190.1	84	2.37	191.1	[M-H]-	C02712	N-Acetylmethionine	Amino acid derivatives	26055	31568	31447	34857	35446	9	61536	58469	53779	75106	66085	69714	62134
pmb2591	245	203.2	3.87	246	[M-H]-	C03137	Acetyl tryptophan	Amino acid derivatives	133880	140280	184270	149940	9	24095	44281	50901	33479	46869	28925	36277	56307
pmb2855	307	145.2	0.77	308	[M-H]-	-	L-Glutamine O-hexside	Amino acid derivatives	499360	488810	420120	418490	144570	265190	9	9	9	9	9	153110	526850
pmb2857	308.1	128.2	0.8	309.1	[M-H]-	-	L-Glutamic acid O-glucoside	Amino acid derivatives	207780	191550	174220	262150	120260	362670	90567	464020	459860	377520	410220	371960	773540
pmb2873	214.1	134.2	3.65	215.1	[M-H]-	-	3-(2-Naphthyl)-D-alanine	Amino acid derivatives	506930	558330	586750	542640	641990	670930	455880	742950	511960	664930	619720	651670	498940
pmb3264	611.1	306.2	1.17	612.1	[M-H]-	C00127	Glutathione oxidized	Amino acid derivatives	668360	768080	916620	721900	102700	134470	108100	1042900	87517	251800	79502	60438	3276800
pme0025	209.1	146.1	1.92	208.085	[M+H]+	C00328	L-Kynurenine	Amino acid derivatives	164160	321260	364330	334690	1137900	997360	696050	1026800	892010	1120900	711870	764230	256140
pme0056	145.1	101	2.57	146.058	[M-H]-	-	"2,3-dimethylsuccinic acid"	Amino acid derivatives	767510	919630	1028500	939660	486120	361460	1905100	754390	731280	1149400	1540700	1960000	230660
pme0066	116.1	73.9	0.75	117.054	[M-H]-	C00581	Guanidineacetic acid	Amino acid derivatives	45693	90172	69344	76178	9	47807	9	81667	71435	146080	137010	109410	88476
pme0076	190.1	130.1	1.16	189.064	[M+H]+	C00624	N-Acetyl-L-glutamic acid	Amino acid derivatives	276950	294130	364160	346130	321590	267620	282170	263440	294060	227660	314040	235590	382960
pme0109	212.2	166.1	1.45	211.084	[M+H]+	C07194	"(-)-3-(3,4-Dihydroxyphenyl)-2-methylalanine"	Amino acid derivatives	2698500	2403100	2528600	2967700	574450	9	1392100	9	342050	9	445670	9	9
pme0113	251.3	84	1.13	250.062	[M+H]+	C00669	γ-Glu-Cys	Amino acid derivatives	167830	195600	225010	250860	174140	110860	526750	152970	91696	141060	77593	79619	316090
pme0116	227.2	110	0.72	226.107	[M+H]+	C00386	L-Carnosine	Amino acid derivatives	855700	882450	583760	629150	9	635730	562980	938640	2057100	1074400	1953200	2768100	343750
pme0118	110.1	65.9	3	111.032	[M-H]-	C05942	Pyrrole-2-carboxylic acid	Amino acid derivatives	21431	26165	26378	27455	14556	12111	43999	9474.7	4285.4	9	9	9	42363
pme0120	118.2	101	0.84	117.079	[M+H]+	C00431	5-Aminovaleric acid	Amino acid derivatives	176120	170250	212960	206550	283070	353320	271900	209170	190140	173440	166590	179270	792310
pme0122	189.2	84	1.14	188.116	[M+H]+	C02727	N6-Acetyl-L-lysine	Amino acid derivatives	1238200	1884000	1552600	1583700	859140	918880	1153600	392650	370750	12193	9	9	9
pme0123	171.2	114	0.85	172.085	[M-H]-	-	Glycyl-L-proline	Amino acid derivatives	46214	52295	59764	56780	27392	71194	26896	38272	34009	35069	24566	29744	45980
pme0128	159.2	88	0.75	160.085	[M-H]-	C00993	D-Alanyl-D-Alanine	Amino acid derivatives	112870	123380	124150	143940	97418	139650	81854	85392	123060	112930	89211	91599	90097
pme0132	279.3	147.1	2.37	280.106	[M-H]-	-	Asp-phe	Amino acid derivatives	65334	65517	69836	67932	118750	102120	123070	87141	62588	81088	54502	55740	49577
pme0138	189.2	130	1.11	188.08	[M+H]+	-	Nα-Acetyl-L-glutamine	Amino acid derivatives	6934900	6307000	6367500	6874100	3763300	4052800	7361300	2135500	1802500	2358000	1748800	1741600	2831200
pme0164	263.1	189	3.9	264.111	[M-H]-	C05642	N-γ-Acetyl-N-2-Formyl-5-methoxykynurenamine	Amino acid derivatives	57104	51994	58697	52610	9	9	9	9	9	9	9	9	1599.1
pme0174	132.1	72.8	1.29	131.058	[M+H]+	-	N-Propionylglycine	Amino acid derivatives	3584600	3390300	3422700	4020700	5160100	5028800	6488900	2889500	1842900	2149700	1726600	1652700	4068500
pme0176	263.1	145.1	3.17	264.111	[M-H]-	C04148	Phenylacetyl-L-glutamine	Amino acid derivatives	9031.2	9037.1	11454	9568.4	77451	7791.1	22195	9	9	6422.1	9	9	9
pme0180	168.1	151.1	0.72	169.085	[M-H]-	C01152	1-Methylhistidine	Amino acid derivatives	126730	129880	139840	125040	146700	302470	121410	291400	424650	307330	380600	489710	92718
pme0191	189.1	86	1.91	188.116	[M+H]+	C02155	N-Glycyl-L-leucine	Amino acid derivatives	31908000	30002000	31815000	30379000	20010000	13709000	37295000	16722000	11100000	12371000	9538000	7308700	28992000
pme0247	130.1	128	0.76	131.058	[M-H]-	C01157	trans-4-Hydroxy-L-proline	Amino acid derivatives	53279	61080	66341	70632	169860	127640	249700	57584	50190	54419	90745	82706	51683
pme0253	174.1	86	3.51	173.105	[M+H]+	C02710	N-Acetyl-l-leucine	Amino acid derivatives	132040	131470	135490	171090	74819	64542	33377	99767	54516	64966	74057	61919	85454
pme0279	189.1	128.1	0.79	190.095	[M-H]-	C00666	"2,6-Diaminooimelic acid"	Amino acid derivatives	321700	323060	370790	369940	90008	132800	9	114260	46392	59531	67914	49003	252080
pme1086	306	143	1.17	307.084	[M-H]-	C00051	Glutathione reduced form	Amino acid derivatives	22928	26421	23691	16456	4108.7	6259.4	9646.9	19425	7634.4	11541	2558.7	6966.1	51016
pme1228	221.1	114.8	1.66	220.085	[M+H]+	C00643	5-Hydroxy-L-tryptophan (5-hydroxytryptophan)	Amino acid derivatives	247730	207310	127270	191850	9	9	9	9	9	9	9	180480	172760
pme1242	322.4	176.1	1.24	321.1	[M+H]+	C11347	S-(methyl)glutathione	Amino acid derivatives	108680	138510	180330	196540	156470	130860	128880	153240	90791	126440	126680	94152	106120
pme1286	385	136.1	1.38	384.122	[M+H]+	C00021	S-(5'-Adenosy)-L-homocysteine	Amino acid derivatives	2956400	2805600	2421400	2992300	7400400	9673600	5715000	5122500	6580100	7461000	8166400	7811100	1434600
pme1313	237.1	146.1	1.98	236.08	[M+H]+	C02700	N'-Formylkynurenine	Amino acid derivatives	331510	368120	307370	325170	341000	359600	243710	9	9	9	9	9	9
pme1368	128	126	1.16	129.079	[M-H]-	C00408	L-Pipecolic acid	Amino acid derivatives	155960	173710	196230	158830	36668	82158	37940	77577	42154	58028	66332	57239	304230
pme1419	164	61	1.77	163	[M+H]+	-	L-Methionine methyl ester	Amino acid derivatives	122020	126240	141820	177220	116580	137100	206630	119500	100820	104970	95035	89509	312430
pme1712	275	257.1	0.79	276.132	[M-H]-	C00449	L-Saccharopine	Amino acid derivatives	397510	474930	370310	445500	788120	641450	685080	877370	492560	609890	483910	299540	1535500
pme2046	170	96	0.79	169.181	[M+H]+	-	3-N-Methyl-L-histidine	Amino acid derivatives	3336400	3356500	3444200	3055200	4124800	4262400	3516000	5422900	6763100	3897000	7584900	7204900	2351600
pme2122	112.1	94.6	0.84	111.08	[M+H]+	C00388	Histamine	Amino acid derivatives	5674400	5007500	4491700	4957000	4710000	2568100	4642000	4769900	1921500	3131000	2611800	2242300	8497500
pme2430	224.1	136.1	2.61	223.085	[M+H]+	-	N-Acetyl-L-tyrosine	Amino acid derivatives	77177	72252	87309	88796	144690	218720	118890	90929	65262	60287	47031	58422	86787
pme2559	174	88	1.27	175.048	[M-H]-	C01042	N-Acetylaspartate	Amino acid derivatives	52784	63359	75997	80625	216130	185840	109650	290200	224220	200550	253540	259450	223860
pme2566	217	88	1.16	218.09	[M-H]-	C03740	(5-L-Glutamyl)-L-amino acid	Amino acid derivatives	615380	772780	771330	730710	1767500	2334500	1493800	3007000	3376500	3088200	3742800	4246900	2591700
pme2614	164	62.8	0.76	165.046	[M-H]-	-	Methionine sulfoxide	Amino acid derivatives	65515	65704	69499	66982	30178	67307	17458	46159	18774	23612	15074	12205	70167
pme2698	313.4	120	3.62	312.147	[M+H]+	-	Phe-Phe	Amino acid derivatives	132860	143550	161130	150640	141310	91994	179770	170550	81721	87385	51726	50109	1408800
pme2735	399.2	250.1	0.77	398.137	[M+H]+	C00019	S-(5'-Adenosyl)-L-methionine	Amino acid derivatives	3458500	3235900	3399400	5334500	6336300	7797000	51109000	1647600	3154800	2909600	4352700	3325100	3463200
pme2758	162	144.1	0.73	163.129	[M-H]-	C03079	4-Hydroxy-L-glutamic acid	Amino acid derivatives	139880	114450	137630	170850	178500	440990	9	631800	544160	601480	521050	435860	443260
pme2914	161	56.8	1.59	162.053	[M-H]-	C03761	"3-Hydroxy-3-methylpentane-1,5-dioic acid"	Amino acid derivatives	3269600	2965400	2570100	3529700	3102100	3390500	7171200	2280400	1854900	2601400	1575200	1662500	3642100
pme3017	104	85.9	0.76	103.063	[M+H]+	C03665	2-Aminoisobutyric acid	Amino acid derivatives	7260600	6940500	7371700	7151100	6749800	7342900	6365900	7152800	7094200	7624200	7279400	8626600	8167400
pme3033	104	58	0.76	103.063	[M+H]+	C01026	"N,N-Dimethylglycine"	Amino acid derivatives	11912000	11361000	11727000	11842000	11438000	17019000	8555000	15845000	10817000	13479000	11692000	13115000	34141000
pme3038	130	83.9	0.85	129.043	[M+H]+	C01879	5-oxoproline	Amino acid derivatives	2766900	2634700	2474000	2506300	1485600	2942400	1110300	5206400	3030300	3557100	2773500	2916200	10040000
pme3179	179	75.9	0.86	178.041	[M+H]+	C01419	CYS-GLY	Amino acid derivatives	33687	46585	31133	33050	9	20283	23933	42421	24699	33117	35983	27900	56098
pme3193	116	73.9	1.16	117.043	[M-H]-	-	N-acetylglycine	Amino acid derivatives	60472	30864	44909	36157	96113	151530	95353	129060	75233	138950	128370	134120	49161
pme3351	144.1	126.1	0.84	145.074	[M-H]-	C04076	Allysine(6-Oxo DL-Norleucine)	Amino acid derivatives	42093	43407	56737	29031	16200	17463	17795	20902	23236	9	9	12921	9
pme3382	160	73.9	1.16	161.069	[M-H]-	-	N-Acetylthreonine	Amino acid derivatives	324880	374560	409100	335650	1303500	1158200	1632200	693780	638850	833010	681700	674640	230350
pme3388	189	144.2	0.75	188.127	[M+H]+	C01924	H-HomoArg-OH	Amino acid derivatives	2876200	2735600	2870300	2662900	1750900	1595000	2631700	1426600	1202400	1035600	1202400	1217700	4342100
pme3825	196.2	103.9	1.16	197.069	[M-H]-	C00355	"3,4-Dihydroxy-DL-phenylalanine"	Amino acid derivatives	45364	44280	44122	40735	54020	75533	63630	70305	37453	66187	19980	21117	326740
pmb0247	137.3	94.3	3.14	136.3	[M+H]+	C00568	p-Aminobenzoate	Benzoic acid derivatives	3785900	4025000	3652500	3455000	8098100	5479900	6443500	3970500	4890800	6379400	4693800	4550700	2065400
pmb1318	457.2	191.5	4.48	456.2	[M+H]+	-	8-Methyl-2-oxo-4-phenyl-2H-chromen-7-yl 4-(hexyloxy)benzoate	Benzoic acid derivatives	20275000	13436000	18946000	17777000	59803000	60036000	89918000	31467000	19842000	21400000	13895000	12309000	9410200
pmb2654	460.1	118.2	0.78	461.1	[M-H]-	-	Anthranilate O-hexosyl-O-hexoside	Benzoic acid derivatives	15915000	15844000	13473000	17880000	9353300	7926000	8551900	1516500	3000500	1994000	3498900	3594600	2555400
pmb2871	315.1	152.1	1.84	316.1	[M-H]-	-	"2,5-dihydroxy benzoic acid O-hexside"	Benzoic acid derivatives	25773000	24347000	24342000	23851000	26889000	17884000	24024000	31915000	45207000	33065000	30853000	34336000	9810800
pmb2928	331	313.7	2.02	332	[M-H]-	-	Gallic acid O-Hexoside	Benzoic acid derivatives	540890	577380	530010	589200	1239900	239550	633550	670470	362920	262960	167180	105280	56796
pmb3107	359.1	197.1	2.26	360.1	[M-H]-	-	Syringic acid O-glucoside	Benzoic acid derivatives	2906700	3122800	3153600	3003500	505420	472880	788580	385490	374660	519620	559590	745210	95051
pme0240	121	77	4.57	122.037	[M-H]-	C00180	Benzoic acid	Benzoic acid derivatives	1555200	1234500	1177300	1224800	1169600	908330	561710	954600	706680	990730	923330	695440	564600
pme0309	183	124.1	3.14	184.037	[M-H]-	-	Methyl gallate	Benzoic acid derivatives	39149000	47221000	56015000	50137000	52363000	106920000	108140000	43087000	73048000	50537000	86079000	88198000	35308000
pme0310	197.1	124.1	3.87	198.053	[M-H]-	-	Ethyl gallate	Benzoic acid derivatives	144920	165590	195180	183660	398950	863880	382670	180840	228760	124900	124860	400380	154170
pme0413	151	136.1	4	152.047	[M-H]-	C00755	Vanillin	Benzoic acid derivatives	1060900	1140200	1281100	1244700	2502000	588360	212680	1973700	377240	591640	394350	298820	328710
pme1162	169	122.8	1.74	170.022	[M-H]-	C01424	Gallic acid	Benzoic acid derivatives	149000000	146300000	153990000	147350000	118980000	166640000	182690000	223010000	113900000	127820000	110120000	96860000	235490000
pme1814	153	108.1	2.5	154.027	[M-H]-	C00628	"2,5-dihydroxybenzoic acid (Gentisic acid)"	Benzoic acid derivatives	2095900	2499200	2865700	2349900	3359800	548000	813700	2895700	1048200	628590	414210	543950	13897000
pme2670	121	91.9	3.72	122.037	[M-H]-	C00633	4-Hydroxybenzaldehyde	Benzoic acid derivatives	1415400	1608900	1664200	1554400	721100	277410	260510	609420	175150	344590	238200	225170	539060
pme3434	211.1	137.1	4.62	212.069	[M-H]-	-	"Eudesmic acid (3,4,5-trimethoxybenzoic acid)"	Benzoic acid derivatives	100220	116990	113130	114430	381820	175760	274120	196270	276950	271660	190590	245760	75739
pme1738	138.1	95	0.8	137.071	[M+H]+	C02918	3-Carbamyl-1-methylpyridinium (1-Methylnicotinamide)	Pyridine derivatives	3730700	3128500	3093300	3210100	9302800	13114000	6983800	4868000	6598800	5767900	2588400	2395400	3435400
pme2594	182.1	138.1	1.66	183.053	[M-H]-	C00847	4-Pyridoxic acid	Pyridine derivatives	536970	570230	542950	542920	790230	520220	1213300	1109500	704460	689860	672740	758460	1430700
pme3333	153.1	136.1	1.51	152.059	[M+H]+	-	"1,4-dihydro-1-Methyl-4-oxo-3-pyridinecarboxamide"	Pyridine derivatives	10384000	10459000	10245000	10336000	18474000	15675000	24405000	10911000	5505200	7275800	6168100	5665300	17561000
pme0499	181	70.9	0.76	182.079	[M-H]-	C00794	D-Sorbitol	Alcohols and polyols	312310	319280	337470	326110	255670	143620	213660	68363	76114	71686	55324	73562	31054
pme0513	151	70.8	0.77	152.069	[M-H]-	C00379	Xylitol	Alcohols and polyols	99499	120100	148010	144370	93544	112100	80661	83441	81406	96323	47562	73889	136280
pme1261	206.1	188.2	2.18	205.131	[M+H]+	C05944	Pantothenol	Alcohols and polyols	115390	106230	105310	98259	97017	111120	155680	320330	88669	94231	139080	107070	303220
pme1944	183.1	111	0.8	182.079	[M+H]+	C00392	D-Mannitol	Alcohols and polyols	1836000	1991200	2494200	2276300	2443000	1388400	1786100	707850	441280	393930	561340	583240	339550
pme2136	123.1	123	0.81	122.058	[M+H]+	-	DL-threitol	Alcohols and polyols	244950	215150	291990	258350	195190	123990	192580	129520	119740	69860	106130	73424	57418
pme2237	181.1	70.8	0.76	182.079	[M-H]-	C01697	Dulcitol	Alcohols and polyols	388230	416360	424900	412720	339280	183470	272340	78701	89004	76957	69808	74896	28965
pme2256	151.1	70.8	0.77	152.069	[M-H]-	C01904	D-Arabitol	Alcohols and polyols	69329	68652	85674	94125	9	195320	48133	471980	530820	803410	829080	707470	235480
pme2529	163.2	162.9	0.75	164.069	[M-H]-	C07326	"1,5-Anhydro-D-glucitol"	Alcohols and polyols	316730	334780	308920	364720	147630	221110	137130	218730	150790	268850	231000	183960	168050
pma6270	258.2	125.2	0.78	258.2	Protonated	C00670	sn-Glycero-3-phosphocholine	Cholines	1503400	1049100	942960	1417800	594720	4029900	322970	9714500	7383800	5271100	4658600	7791100	1719600
pmb0484	104.1	60.2	0.76	103.1	[M+H]+	C00114	Choline	Cholines	11572000	11965000	11008000	12272000	10324000	12521000	11015000	12073000	13564000	12993000	12422000	15277000	12019000
pmb1754	184	83.2	0.78	183	[M+H]+	C00588	O-Phosphocholine	Cholines	6056900	6186300	5521400	4827100	6676800	4340200	4966200	2668400	2631700	2286700	2610600	2223300	4938000
pme1691	147.1	88	0.85	146.118	[M+H]+	C08201	Acetylcholine	Cholines	5474700	5019900	4430900	5180400	839630	877350	906240	9	9	9	9	702720	452250
pmb2831	315.1	153.2	2.44	316.1	[M-H]-	-	Protocatechuic acid O-glucoside	Catechin derivatives	326190	320320	349570	362550	339630	236540	537720	454480	452610	656180	533570	484030	140250
pmb2947	865.1	407.2	3.44	866.1	[M-H]-	-	Catechin-catechin-catechin	Catechin derivatives	288300	324670	340440	304930	582010	296820	228460	621020	349010	473600	285470	385690	906540
pmb3114	561.1	271.3	3.61	562.1	[M-H]-	-	Epicatechin-epiafzelechin	Catechin derivatives	111790	133180	141010	121540	167470	104670	75882	144110	127440	341330	301620	244540	366000
pme0205	289.1	125	3	290.079	[M-H]-	C06562	Catechin	Catechin derivatives	996540	1058600	1119100	1058700	2065200	1657900	1378000	1941200	1820600	1891900	1610500	1757800	1832500
pme0460	291	139.1	3.32	290.3	[M+H]+	C09727	L-Epicatechin	Catechin derivatives	25170000	22041000	25776000	25468000	4942800	9	3647800	6248300	9	4685200	4306000	4861100	17486000
pme1486	457.2	169.1	3.33	458.085	[M-H]-	C09731	Epigallate catechin gallate (EGCG)	Catechin derivatives	112670	128320	158410	129340	255120	220550	327390	277900	251630	160140	399240	605380	270230
pme1516	307	139.1	2.76	306	[M+H]+	C12136	Epigallocatechin (EGC)	Catechin derivatives	17750000	17160000	19554000	17789000	614850	1871900	865640	815630	1968100	830130	1207900	1361600	1355900
pme1535	305	125	2.28	306.074	[M-H]-	C12127	(+)-Gallocatechin (GC)	Catechin derivatives	28229000	28295000	29459000	27482000	33910000	48404000	30114000	47176000	49108000	48674000	44945000	35603000	31317000
pme1562	441.3	289.1	3.89	442.3	[M-H]-	-	Epicatechin gallate (ECG)	Catechin derivatives	814590	800940	962000	785750	2175700	1867100	2021000	1252000	1185500	1067000	1199100	1439300	1309200
pme2482	139.1	93	3.03	138.032	[M+H]+	C16700	Protocatechuic aldehyde	Catechin derivatives	2765500	2618100	2925900	2841000	5592000	5088400	3506000	4513700	4929800	4643300	4261700	4031300	4376300
pme2486	155	137	2.31	154.027	[M+H]+	C00230	Protocatechuic acid	Catechin derivatives	563000	524930	554620	567640	9	9	9	9	9	9	9	9	903190
pma0101	293.2	234.5	2.45	292.2	[M+H]+	-	N-Caffeoyl agmatine	Phenolamides	134130	112370	117750	143510	86294	143040	332770	259230	177500	248860	300940	178840	103930
pma0702	558.3	264.8	3.75	557.3	[M+H]+	-	"N', N''-disinapoylspermidine"	Phenolamides	573080	457460	535250	505330	411620	322240	262360	488050	578380	301830	129930	107610	91820
pmb0492	584.2	325.8	2.42	583.2	[M+H]+	-	"N',N"",N""'-p-coumaroyl-cinnamoyl-caffeoyl spermidine"	Phenolamides	34635000	34358000	36846000	38464000	12726000	4670700	3925400	7731300	2531500	5388100	2553400	1453600	42690000
pmb0496	307.2	177.5	2.78	306.2	[M+H]+	C18325	N-Feruloyl agmatine	Phenolamides	682930	662270	670710	695650	74670	9	9	9	9	9	9	9	9
pmb0501	131.1	72.1	0.75	130.1	[M+H]+	C00179	Agmatine	Phenolamides	488930	563060	496690	444020	512330	369550	415350	309440	366740	264070	241860	186360	632350
pmb0771	314	177.5	4.91	313	[M+H]+	C02717	N-Feruloyl tyramine	Phenolamides	11603	9258.5	13262	11669	9075.9	9526.3	12377	15556	13727	12420	10284	15033	10033
pmb2893	291.2	119.2	2.46	292.2	[M-H]-	-	N-p-Coumaroyl hydroxyagmatine	Phenolamides	195900	214710	240820	206950	9	65214	9	9	9	9	9	9	65738
pmd0017	203	112	0.62	202	[M+H]+	C00750	Spermine	Phenolamides	5285100	6024000	6037900	5993500	5941700	4763600	4973300	3470200	3427800	3304600	3446200	3194200	5729100
pme1841	103	86.1	0.76	102.116	[M+H]+	C01672	"1,5-Diaminopentane"	Phenolamides	6568700	5960500	6091400	6009300	6253600	8104200	3463300	6558000	4441300	5388800	4729200	5135900	16389000
pme2292	89	71.9	0.64	88.1	[M+H]+	C00134	Putrescine	Phenolamides	277890	320640	280990	389190	252920	263640	81880	159840	199240	144570	148920	210680	150560
pme2693	131	71.9	0.8	130.111	[M+H]+	C02714	N-Acetylputrescine	Phenolamides	496480	559310	536000	435790	545090	415290	311650	296230	266110	206210	230560	198300	460660
pmb0197	298.1	166.5	1.16	297.1	[M+H]+	-	N2-methylguanosine	Nucleotide and its derivates	17475000	18904000	17793000	19545000	36840000	26851000	60362000	11652000	6866900	9081300	8327200	6616500	19386000
pmb0532	349.1	137.4	1.16	348.1	[M+H]+	C00130	Inosine 5'-monophosphate	Nucleotide and its derivates	210880	260770	208860	255600	592740	582200	308830	396930	525630	632780	672100	772520	301060
pmb0964	366.2	203.5	0.8	365.2	[M+H]+	-	iP7G	Nucleotide and its derivates	3922300	3138100	3018400	3499400	934780	1321700	863930	2046400	1930300	2057700	2948400	2588900	1705100
pmb0981	348.2	136.4	1.16	347.2	[M+H]+	C00020	Adenosine 5'-monophosphate	Nucleotide and its derivates	2117300	2921500	2683100	2791300	7233400	6573900	3240300	4552100	7209200	7715400	8134000	8779900	3886800
pmb0998	364.1	152.5	1.01	363.1	[M+H]+	C00144	Guanosine 5'-monophosphate	Nucleotide and its derivates	781830	746700	712170	719720	1523900	2007500	500910	1097700	524640	901950	917120	838980	4189500
pmb2684	328.1	134.2	1.68	329.1	[M-H]-	C00575	Cyclic AMP	Nucleotide and its derivates	709250	629630	672020	640170	888540	912730	804470	725780	215870	633710	323990	537640	996850
pmb2922	565.1	323.3	1.11	566.1	[M-H]-	C00029	Uridine 5'-diphospho-D-glucose	Nucleotide and its derivates	250750	339870	304920	209230	236580	297600	63491	462250	205890	370750	145720	68684	219130
pmb2948	346.1	211.1	0.85	347.1	[M-H]-	C01367	Adenosine 3'-monophosphate	Nucleotide and its derivates	71190	66727	54168	57490	76859	124240	35410	77774	54758	66486	82687	70386	243460
pmc0066	333.1	137	0.7	332.1	[M+H]+	C06196	2'-Deoxyinosine-5'-monophosphate	Nucleotide and its derivates	20047000	19371000	17437000	13890000	13623000	10466000	7480000	35818000	38513000	39029000	35186000	36010000	14006000
pmc0274	167.1	121	1.92	166.1	[M+H]+	C16614	6-Methylmercaptopurine	Nucleotide and its derivates	36227000	34946000	35921000	36340000	45988000	44903000	59196000	27317000	16733000	19462000	16118000	13466000	38071000
pmc0281	400.2	136.1	1.94	399.2	[M+H]+	-	Adenosine O-ribose	Nucleotide and its derivates	11685000	11215000	11463000	11734000	1633700	157320	293600	693850	222440	206780	315010	935960	318220
pmc0304	384.1	252.2	2.06	383.1	[M+H]+	-	Succinyladenosine	Nucleotide and its derivates	1461800	1458200	1548000	1553100	4476400	8102800	1486200	1054700	1969400	1878400	1604900	2272600	535080
pme0031	127	110	1.59	126.043	[M+H]+	C00178	Thymine	Nucleotide and its derivates	1131100	1059500	947720	1095200	2049700	1824000	1404800	973060	754570	766890	702050	630340	945510
pme0032	135	92	1.16	136.038	[M-H]-	C00262	Hypoxanthine	Nucleotide and its derivates	57568	52290	51026	57227	27247	44442	24901	13780	19323	24294	15276	11485	24159
pme0038	112	95	0.82	111.043	[M+H]+	C00380	Cytosine	Nucleotide and its derivates	19126000	16654000	19480000	18010000	17946000	7987700	16601000	22972000	26907000	23647000	26803000	28701000	27963000
pme0040	136.1	136.1	1.16	135.054	[M+H]+	C00147	Adenine	Nucleotide and its derivates	4599600	4881800	4467000	4898200	3595000	2905400	4095200	2468400	2755200	1718700	2784200	1317300	3545000
pme0108	126.1	126.1	1.16	125.059	[M+H]+	C02376	5-Methylcytosine	Nucleotide and its derivates	1690400	1652900	1688500	1642400	3864300	2203600	4515000	1527300	771750	1059000	1043200	718710	1824100
pme0130	165.1	165.1	1.85	166.049	[M-H]-	C16357	3-Methylxanthine	Nucleotide and its derivates	107070	104800	107540	97060	141650	114300	81795	164080	132690	94943	74227	83969	142840
pme0151	115	115.1	1.27	114.043	[M+H]+	C00429	Dihydrouracil	Nucleotide and its derivates	138710	153870	154200	140060	129680	152510	108780	88986	102500	129750	108780	114310	114640
pme0163	335.1	122.8	0.8	334.057	[M+H]+	C00455	β-Nicotinamide mononucleotide	Nucleotide and its derivates	358430	276140	164260	210590	903240	3614700	339170	1973700	4070200	4455100	3209100	3200700	1519100
pme0166	167.1	110	1.94	166.049	[M+H]+	C16358	1-Methylxanthine	Nucleotide and its derivates	74614	61477	70356	63173	139560	113860	150260	68023	45461	42505	43096	41931	63435
pme0183	152.1	135.1	0.86	151.049	[M+H]+	-	2-Hydroxy-6-aminopurine	Nucleotide and its derivates	12641000	10135000	10684000	10526000	13484000	20047000	7767700	12894000	8657700	10178000	5485300	8659600	22557000
pme0230	268.1	136.1	1.83	267.097	[M+H]+	C00212	Adenosine	Nucleotide and its derivates	1277700	1219200	1308200	1277400	2361200	2206300	2426500	1461300	428340	1091800	565380	974750	2635500
pme0256	151	108	1.19	152.033	[M-H]-	C00385	Xanthine	Nucleotide and its derivates	4606000	4718600	4790200	4775700	3081600	5540400	46138000	1985700	2236000	1421600	1557800	1702400	3529200
pme0258	113	95.9	1.23	112.027	[M+H]+	C00106	Uracil	Nucleotide and its derivates	2861000	3054600	2887800	3488000	2880000	2460000	1834100	2002500	1830100	2042000	2257600	1824900	1825100
pme0264	243.1	127.1	1.99	242.09	[M+H]+	C00214	Thymidine	Nucleotide and its derivates	222600	215940	210880	242250	487870	358440	378580	152830	93601	123640	113600	187500	147110
pme1063	243.1	110	1.24	244.07	[M-H]-	C00299	Uridine	Nucleotide and its derivates	16966000	15860000	16251000	17974000	38990000	49738000	30721000	27876000	24472000	25289000	16892000	19392000	26989000
pme1107	150	132.9	1.32	151.049	[M-H]-	C00242	Guanine	Nucleotide and its derivates	1000100	947320	1022300	957260	1469500	1401400	1417900	1171700	677650	950420	590560	645190	1357800
pme1119	269.1	137	0.83	268.081	[M+H]+	C00294	Inosine	Nucleotide and its derivates	591760	544560	568070	595700	403940	498570	435760	430340	326420	384800	177900	257190	597690
pme1178	284.1	135.2	1.52	283.092	[M+H]+	C00387	Guanosine	Nucleotide and its derivates	49735000	49085000	52773000	49813000	101010000	86948000	117970000	57941000	30273000	38213000	31314000	28744000	96643000
pme1181	266.1	150.1	1.68	267.097	[M-H]-	C00330	Deoxyguanosine	Nucleotide and its derivates	129280	131220	135570	130630	116610	107140	115510	153510	40771	70642	34617	39520	382380
pme1187	257.1	125.1	1.76	258.085	[M-H]-	-	5-Methyluridine	Nucleotide and its derivates	221320	217490	212870	226100	320210	361320	272920	206060	158820	208630	162650	186880	154850
pme1194	228	112	1.16	227.091	[M+H]+	C00881	Deoxycytidine	Nucleotide and its derivates	140020	232010	261850	260210	171170	9	366690	72330	64148	9	9	9	150680
pme1294	283	151.1	1.75	284.076	[M-H]-	C01762	Xanthosine	Nucleotide and its derivates	12342000	11760000	11559000	11370000	827520	908080	968830	1192200	1520600	1595900	1150800	1526800	716800
pme1363	662.1	540.1	1.17	663.109	[M-H]-	C00003	Nicotinic acid adenine dinucleotide	Nucleotide and its derivates	16558	15441	21097	16113	31547	44227	43406	16960	31364	28833	4368.6	2775	28436
pme1378	282.1	150.1	2.27	281.112	[M+H]+	C02494	1-Methyladenosine	Nucleotide and its derivates	1183900	1174100	1292300	1284600	837250	719270	1164500	676470	363730	489960	404160	332120	1115600
pme1474	298	135.1	2.9	297.09	[M+H]+	C00170	5'-Deoxy-5'-(methylthio)adenosine	Nucleotide and its derivates	873510	922920	1043800	1050700	820690	682510	1184800	1567900	696430	630570	1036000	702850	1018000
pme2278	362	78.9	1.17	363.058	[M-H]-	-	Guanosine monophosphate	Nucleotide and its derivates	306220	342140	324420	345460	418640	481740	520220	572700	269820	513680	242470	262930	5078900
pme2746	784.2	437.2	2.79	785.157	[M-H]-	C00016	Flavin adenine dinucleotide (FAD)	Nucleotide and its derivates	32029	41430	51511	45956	60276	44796	186120	116850	52320	95500	40794	24591	92085
pme2776	253.1	137.1	1.67	252.086	[M+H]+	C05512	2'-Deoxyinosine	Nucleotide and its derivates	343990	369140	364580	347630	685850	517860	780300	475500	99460	189140	103450	155780	509380
pme2798	165	150.1	1.85	166.049	[M-H]-	C16353	7-Methylxanthine	Nucleotide and its derivates	939580	887400	953300	894020	1128000	852080	674740	1248900	937340	748430	509040	596290	1114200
pme3007	403	159	0.7	404.161	[M-H]-	C00015	Uridine 5’-diphosphate	Nucleotide and its derivates	59898	42966	57671	54299	34259	38389	35283	24329	25563	9	9	24146	27002
pme3104	150	133.1	1.15	149.07	[M+H]+	C02216	1-Methyladenine	Nucleotide and its derivates	2053700	1911500	1880900	2302000	2429700	2081500	2818600	1569900	1138300	1327400	1056100	907780	1436800
pme3151	213	78.9	1.2	214.016	[M-H]-	-	Deoxyribose 5-phosphate	Nucleotide and its derivates	146340	231770	190270	247470	986380	1239500	701070	685040	678000	663570	644260	511980	292850
pme3174	324	112	0.83	323.052	[M+H]+	C00055	Cytidine 5'-monophosphate (Cytidylic acid)	Nucleotide and its derivates	2335100	2296300	1907200	2134000	5374200	5761100	1530700	3422600	2035500	2936300	2950500	3467000	7942000
pme3184	332	136.1	1.17	331.068	[M+H]+	C00360	2'-Deoxyadenosine-5'-monophosphate	Nucleotide and its derivates	2020700	2041700	1922600	2053200	852970	1175100	1188500	455810	580740	421070	557020	552590	356170
pme3200	74	56.9	0.71	73.0971	[M+H]+	-	1-methylguanidine	Nucleotide and its derivates	341230	350510	312630	420520	422900	997730	278090	1306700	1337200	1379700	1218000	1328400	818190
pme3336	382	134.1	2.06	383.108	[M-H]-	-	N6-Succinyl Adenosine	Nucleotide and its derivates	1307300	1303400	1340500	1389000	8596400	12573000	2739700	1903100	3036700	3859200	2993600	3946700	1045700
pme3349	282	192.1	1.73	283.092	[M-H]-	-	8-Hydroxy-2-deoxyguanosine	Nucleotide and its derivates	143390	128450	110970	129990	213820	192500	206140	149600	105310	121170	83684	83750	193800
pme3732	244.1	111.4	0.83	243.086	[M+H]+	C00475	Cytidine	Nucleotide and its derivates	15355000	14334000	13856000	14685000	13524000	6581400	13326000	13583000	5195800	6828600	4877900	4215900	25013000
pme3838	346.2	152	1.33	345.047	[M+H]+	C00942	"Guanosine 3',5'-cyclic monophosphate"	Nucleotide and its derivates	6604000	7174500	6301800	7371400	4560200	2694000	4594700	4660100	1155500	1856800	1441100	709050	22339000
pme3961	252	136.1	1.88	251.102	[M+H]+	C00559	Deoxyadenosine	Nucleotide and its derivates	4869100	5074900	4846400	4729400	9501400	7858400	12033000	6828500	1511400	2802000	1571200	1960400	7879500
pme3965	310	178.1	2.18	311.123	[M-H]-	-	2-(dimethylamino)guanosine	Nucleotide and its derivates	1633400	1620100	1595700	1541800	1423500	1172900	1057400	916240	391210	784400	510950	509720	596280
pme3970	243	153.1	1.21	244.07	[M-H]-	C02067	β-Pseudouridine	Nucleotide and its derivates	1466700	1727700	1556100	1571400	4089900	4460800	3223200	2715900	2111200	2488200	1741500	1886900	2435700
pme3982	267.1	135.1	1.48	268.081	[M-H]-	-	Hypoxanthine-9-β-D-arabinofuranoside	Nucleotide and its derivates	2254200	2339800	2152400	2370400	2185500	2273400	1798500	965730	1259400	1458000	1044300	1053700	938980
pmb0545	477.1	315.6	3.32	477.1	Protonated	-	Rosinidin O-hexoside	Anthocyanins	185100	206370	191100	178550	568200	257530	1027900	245870	249970	289720	242760	612450	153020
pmb0563	301.1	273.6	3.95	301.1	Protonated	C08726	Peonidin	Anthocyanins	92915	80003	87251	99308	171570	111800	151340	187720	129280	130700	305460	441630	97094
pme0442	303	149.3	2.98	303.24	Protonated	C05908	Delphinidin	Anthocyanins	499340	432610	607130	549550	861480	1084300	922810	648120	363690	810760	851150	626830	413450
pme1398	465.1	303.1	2.26	465.1	Protonated	C12138	Delphinidin 3-O-glucoside (Mirtillin)	Anthocyanins	14081000	14900000	16637000	15914000	15586000	23383000	19126000	16869000	18507000	15319000	18188000	17063000	20184000
pme1773	595	287.9	2.7	595	Protonated	C08620	Cyanidin 3-O-rutinoside (Keracyanin)	Anthocyanins	22027000	20956000	23976000	23707000	22742000	21990000	25675000	25705000	33244000	26673000	29102000	34270000	19751000
pme1777	611	287.7	2.08	611	Protonated	C08639	"Cyanidin 3,5-O-diglucoside (Cyanin)"	Anthocyanins	32713000	34934000	39132000	35816000	52220000	81693000	53588000	54663000	63840000	51418000	56418000	58009000	38697000
pme1793	595	271.8	2.38	595	Protonated	C08725	Pelargonin	Anthocyanins	1014800	899550	950460	985080	1687500	1711200	1289800	1299800	1672200	1232700	1727900	1566200	1400600
pme3392	433.1	271	2.83	433.1	Protonated	-	Pelargonidin 3-O-beta-D-glucoside（Callistephin chloride)	Anthocyanins	144160	128050	188470	116520	9	9	9	170780	194580	198270	348930	337850	310660
pma0249	479.1	302.8	3.52	478.1	[M+H]+	-	Selgin 5-O-hexoside	Flavone	286960	182330	270690	200240	431150	336660	436190	256610	168960	235490	338330	310950	314710
pma0294	463.1	313.9	4.04	462.1	[M+H]+	-	Chrysoeriol 5-O-hexoside	Flavone	313190	245160	241230	489310	1748400	1735400	2028900	2259800	2277700	1097800	5396800	6837500	1817700
pma0760	565	317.8	4.33	564	[M+H]+	-	Selgin O-malonylhexoside	Flavone	217830	167750	199740	187440	196010	304360	586350	824520	425030	445460	346840	441120	259170
pma3443	535.3	487.2	5.78	534.3	[M+H]+	-	Tricin 7-O-acetylglucoside	Flavone	8386.6	7925.3	8849.8	9129.4	57126	25246	9	25223	9689.2	9	5368.4	9	9
pma6199	417.2	255.8	4.99	416.2	[M+H]+	-	Chrysin O-hexoside	Flavone	359160	272080	347040	302030	568340	807730	1071100	584640	873700	457100	757790	676690	300900
pma6558	313.1	298.3	7.22	314.1	[M-H]-	-	Velutin	Flavone	25314	30956	42304	30547	98581	9631.9	22374	35588	13568	16105	27687	27338	10643
pmb0569	509.2	347.6	4.17	508.2	[M+H]+	-	Syringetin 5-O-hexoside	Flavone	649500	629860	739900	657030	224800	324370	248980	304100	338590	327770	327590	220980	526530
pmb0580	417.1	255.7	5	416.1	[M+H]+	-	Chrysin 5-O-glucoside (Toringin)	Flavone	311770	220330	267160	244240	455540	705870	886370	528570	790020	401060	688090	573830	288740
pmb0588	611.1	449.4	3.32	610.1	[M+H]+	-	"Luteolin 3',7-di-O-glucoside"	Flavone	10329	5718.9	10022	7218.8	13898	13474	10762	3838.7	11472	28159	9124.4	7305.4	8744.4
pmb0602	509.3	283.6	4.17	508.3	[M+H]+	-	Syringetin 7-O-hexoside	Flavone	640530	539520	724730	565620	200980	287750	159540	263070	307650	307090	276660	219950	439860
pmb0605	433.1	271.7	4.21	432.1	[M+H]+	C04608	Apigenin 7-O-glucoside (Cosmosiin)	Flavone	181410	133740	182450	168870	99719	178960	204410	85808	148600	87712	172810	137690	85219
pmb0712	655.2	331.7	3.5	654.2	[M+H]+	-	Tricin 5-O-hexosyl-O-hexoside	Flavone	22484	8610.7	26679	29768	7878.3	47794	8291.7	44512	12764	12607	7215.6	8438.4	42390
pmb0716	655.2	331.7	4.16	654.2	[M+H]+	-	Tricin di-O-hexoside	Flavone	58529	64656	55594	59052	11402	6648.4	92751	72497	44844	87908	130670	90807	71221
pmb0736	493.1	331.8	4.3	492.1	[M+H]+	-	Tricin 7-O-hexoside	Flavone	4223800	3830800	4041800	3825100	3490100	6978400	4890400	4586800	6701600	4137800	8077100	6483200	4076500
pmb2850	329	314.2	5.73	330	[M-H]-	-	Tricin	Flavone	336110	369540	404640	342000	684500	454610	757690	367910	200210	289710	171760	200360	712630
pmb2978	563.1	269.3	4.04	564.1	[M-H]-	-	Apigenin O-hexosyl-O-pentoside	Flavone	98295	105460	117770	106000	722560	477020	477710	193160	304820	317140	400040	858670	9
pmb2987	487.1	283.2	2.63	488.1	[M-H]-	-	Acacetin O-acetyl hexoside	Flavone	16448	25573	26194	25530	13230	8599.3	7129.9	36276	26132	45113	58347	37036	13000
pmb3012	461.1	460.9	4.32	462.1	[M-H]-	-	Chrysoeriol 7-O-hexoside	Flavone	73271	72879	88649	85872	24336	34676	40697	39824	42893	39666	46520	61806	63592
pmb3032	561.1	329.3	5.69	562.1	[M-H]-	-	Tricin O-malonyl rhamnoside	Flavone	8044.9	9242.6	11690	9151.9	6118.7	8126.4	9	21257	41526	22593	34827	28581	8887.2
pmb3039	703.1	329.2	5.99	704.1	[M-H]-	-	Tricin O-oxalic acid O-coumaroyl shikimic acid	Flavone	5440.4	8319.8	9055.4	6904.6	9	9	4627.6	9	9	3970.3	9	9	9
pmb3041	521.1	329.3	3.81	522.1	[M-H]-	-	Tricin O-saccharic acid	Flavone	1644000	1669200	1598400	1752200	109770	113880	103770	170780	114570	117980	57330	44954	33894
pmb3042	491.1	329.3	4	492.1	[M-H]-	-	Tricin 5-O-hexoside	Flavone	63934	78722	86399	68415	9	129960	9	9	9	9	129440	9	9
pmb3043	637.1	269.3	4.07	638.1	[M-H]-	-	Tricin 5-O-rutinoside	Flavone	15817	17993	16651	15688	23246	26106	29965	37816	40041	29313	42978	32448	13871
pmb3053	523.1	329.3	6	524.1	[M-H]-	-	Tricin O-eudesmic acid	Flavone	13609	20115	18565	17349	20341	20295	20961	20125	17517	17434	16780	19992	9
pme0089	287.1	287.1	5	286.1	[M+H]+	C01514	Luteolin	Flavone	137200	137340	135970	130660	194530	95357	136800	234240	67385	118100	111850	100520	503490
pme0324	255.1	69.7	6.95	254.058	[M+H]+	C10028	Chrysin	Flavone	3264800	3034300	3197400	3203200	20678000	1723400	3368400	13366000	2846200	3506000	4515100	4201300	3794100
pme0363	299.1	284	5.76	300.063	[M-H]-	C04293	Chrysoeriol	Flavone	350690	377870	406710	349980	845360	112530	180160	560740	141930	241190	165580	217800	414500
pme0379	271.1	215.1	5.63	270.053	[M+H]+	C01477	Apigenin	Flavone	111680	103780	110020	106710	302560	57006	98007	157710	56774	55452	80925	81927	122240
pme1518	403.1	373.1	7.06	402.132	[M+H]+	C10112	Nobiletin	Flavone	165140	127520	163790	153490	165320	266190	2727600	305010	190630	135480	165720	152350	169000
pme1544	285.1	284.9	7.06	284.069	[M+H]+	C01470	Acacetin	Flavone	6236200	5601000	6300500	6233500	43957000	3388000	7057700	25792000	5868000	6886200	8644700	9123000	6758800
pme1550	373.1	373.1	7.54	372.121	[M+H]+	C10190	Tangeretin	Flavone	172740	134590	176810	162740	169090	234280	3823000	304970	214600	156900	211210	184730	196260
pme1611	433.1	433	3.75	434.121	[M-H]-	-	Isohemiphloin	Alkaloids	186100	211330	224810	238090	82637	81943	82357	81039	86563	91308	97558	101570	60410
pme1662	287.1	287.1	6.96	286.084	[M+H]+	C09833	sakuranetin	Flavone	491670	477840	494680	451300	2135700	219630	448930	1123300	341350	406340	541470	675860	404950
pme2457	447.3	285.1	3.87	448.101	[M-H]-	-	Luteolin 7-O-glucoside (Cynaroside)	Flavone	81864	88139	77814	76069	82956	86421	120710	72769	122140	88283	135450	106480	26751
pme3300	301	149.1	4.51	302.043	[M-H]-	C10192	Tricetin	Flavone	800210	806480	929700	757050	1717200	2000500	2234400	1213300	1351200	1089900	1133200	1016400	1659900
pme3473	271.1	151	5.59	272.069	[M-H]-	C09614	Butin	Flavone	7716100	7979500	8138800	7450100	10092000	5281100	6370800	13480000	5811400	8735700	3409300	3493200	13199000
pme3509	255.1	137.1	4.75	254.058	[M+H]+	C12123	"7,4'-Dihydroxyflavone"	Flavone	15090	21347	30195	33157	37302	29945	42635	35803	37615	31535	27000	39642	53597
pma0214	479	317.3	3.91	478	[M+H]+	-	methylQuercetin O-hexoside	Flavonol	1027100	907000	1144200	1022100	1102200	2357400	1695700	2251200	2666000	1939400	3248900	2419700	752910
pma1116	301.1	259.1	4.13	300.1	[M+H]+	C10098	Kaempferide	Flavonol	113050	111840	86897	92646	204680	185040	262280	242110	165530	168560	310940	404890	140800
pma6639	479.2	318	4.17	478.2	[M+H]+	-	Isorhamnetin O-hexoside	Flavonol	1249700	944580	1232500	1171300	637120	878450	1516800	3230400	1836300	2198100	1727900	1892000	1653800
pmb0151	285.3	230.7	6.84	284.3	[M+H]+	-	5-Deoxyquercetin (Fisetin)	Flavonol	1830900	1262600	1924600	1350000	1639000	1811800	2603200	1503600	2596700	1914500	2302000	2575700	1617000
pmb0595	479.2	317.8	4.17	478.2	[M+H]+	-	Isorhamnetin 5-O-hexoside	Flavonol	1106300	1006500	1166400	968470	639470	810430	1400400	2955100	1530500	1896600	1534700	1662700	1615200
pmb0711	611.2	303.7	3.7	610.2	[M+H]+	-	Quercetin 7-O-rutinoside	Flavonol	805530	667570	791570	799190	236610	173590	294340	564360	184280	185630	341740	287200	241680
pmb3013	519.1	315.3	4.32	520.1	[M-H]-	-	Isorhamnetin O-acetyl-hexoside	Flavonol	21980	19028	21509	22627	30343	40136	57891	89511	44884	52047	45954	47053	26779
pmb3894	329.1	314.3	5.91	330.1	[M-H]-	-	Di-O-methylquercetin	Flavonol	110050000	119960000	125010000	112800000	259770000	256890000	374030000	134660000	92851000	78366000	77621000	109310000	93251000
pme0199	301	151.1	5.12	302.043	[M-H]-	C00389	Quercetin	Flavonol	1874400	1841600	2007800	1722700	2150600	1269700	2360000	5314900	1309400	1117100	726320	805530	12470000
pme0200	287	287	5.73	286.048	[M+H]+	C05903	Kaempferol	Flavonol	26258	25202	27859	29693	65597	20682	44721	41351	15381	16172	11251	16942	40273
pme0202	611.2	303	3.7	610.153	[M+H]+	C05625	Quercetin 3-O-rutinoside (Rutin)	Flavonol	678860	609740	670560	732050	248700	145130	258250	413260	198590	226710	344400	333150	315020
pme0369	593.2	285.1	3.83	594.159	[M-H]-	-	Kaempferol 3-O-rutinoside (Nicotiflorin)	Flavonol	141770	164850	175830	166570	13729	8994.8	17371	12882	12774	11983	29952	28787	19355
pme1478	317	179	4.7	318.038	[M-H]-	C10107	Myricetin	Flavonol	1827100	1828700	2026900	1743100	2266800	3309900	2581600	2780700	2460000	2059300	1662300	967110	14674000
pme1502	315.1	300	7.23	314.079	[M+H]+	-	Kumatakenin	Flavonol	97517	101300	109690	101190	264800	28899	90052	143890	55550	60604	66860	75543	53346
pme1521	303.1	125.1	4.15	304.058	[M-H]-	C01617	Dihydroquercetin (Taxifolin)	Flavonol	4285600	4354700	4810500	4481500	10678000	7084600	2286400	5965100	7722100	8197000	6462000	4280200	19475000
pme1540	625.2	317.1	3.66	624.169	[M+H]+	-	Isorhamnetin 3-O-neohesperidoside	Flavonol	227450	199270	232520	215590	276550	301040	517080	155880	102720	150050	174020	115320	86468
pme1552	465.1	303.2	3.63	464.096	[M+H]+	C10108	Myricetin 3-O-rhamnoside (Myricitrin)	Flavonol	8723400	7727500	9770300	9985000	18804000	20232000	25755000	13340000	15990000	12650000	14779000	17638000	21777000
pme1588	315.1	300.1	5.85	316.058	[M-H]-	C10084	Isorhamnetin	Flavonol	47787	49734	47015	49216	243520	49678	115210	137380	40539	58223	49556	52955	54027
pme1605	593.2	285.1	3.76	594.159	[M-H]-	-	Kaempferol 3-O-robinobioside (Biorobin)	Flavonol	125450	151680	173730	145920	15084	9	17931	15138	9	8432.5	24542	24502	9
pme1622	447.1	287.1	3.93	448.101	[M-H]-	C12249	Kaempferol 3-O-glucoside (Astragalin)	Flavonol	72124	79428	68834	73197	76695	71164	75104	70464	108760	83401	108120	98586	43347
pme2493	579.2	433.1	3.74	578.164	[M+H]+	C16981	"Kaempferol 3,7-dirhamnoside (Kaempferitrin)"	Flavonol	9025400	7935200	9604500	10472000	18624000	10391000	9499500	16794000	14378000	14323000	10046000	10124000	15271000
pme2895	319.1	193	3.52	320.053	[M-H]-	C02906	Dihydromyricetin	Flavonol	1751200	2082600	2396800	2060900	787740	938990	237100	4305000	6131800	7615700	5666300	1958800	3722600
pme2963	287.1	125.1	4.62	288.063	[M-H]-	C00974	Aromadedrin (Dihydrokaempferol)	Flavonol	2674400	2845800	2966800	2611700	6763100	3248800	4935300	4868200	2973300	4180500	1209900	1354000	6990000
pme3129	463	301	3.86	464.096	[M-H]-	-	Quercetin 4'-O-glucoside (Spiraeoside)	Flavonol	2202300	2567900	2564400	2406700	476080	9	9	8717000	1108500	1754500	952210	1040300	12054000
pme3211	463	301.1	3.86	464.096	[M-H]-	C05623	Quercetin 3-O-glucoside (Isotrifoliin)	Flavonol	2140900	2301500	2555400	2740600	9	9	9	8937800	1055700	1660200	9	9	12912000
pme3267	447	284	3.86	448.101	[M-H]-	C12626	Kaempferol 3-O-galactoside (Trifolin)	Flavonol	60505	79426	78407	78413	72983	77353	89284	74224	91050	65016	80948	100860	57016
pme3288	329	314	6.63	330.074	[M-H]-	C01265	"3,7-Di-O-methylquercetin"	Flavonol	15415	22189	25205	19114	138940	11392	21819	51469	14792	9	23867	23875	9
pme3296	431	285.1	4.48	432.106	[M-H]-	C16911	Kaempferol 3-O-rhamnoside (Kaempferin)	Flavonol	1942900	2005700	2180900	1944400	5176400	4854300	6815900	3296200	3367800	2966200	2907100	2933700	2732600
pme3369	315	165.1	6.43	316.058	[M-H]-	C10176	Rhamnetin (7-O-methxyl quercetin)	Flavonol	27214	29361	33678	28001	247460	9	33796	108420	25086	32636	41524	53381	21110
pme3396	289	215.1	3.65	288.063	[M+H]+	C01378	Fustin	Flavonol	701580	482220	575070	632710	1179600	1716200	630390	1196200	805530	1921400	973310	727100	552840
pme3401	345	330.2	5.78	346.069	[M-H]-	C11620	Syringetin	Flavonol	21756	30624	29732	29470	141530	12434	21339	51268	15695	33926	15853	25774	162450
pme3407	331	316.1	5.15	332.053	[M-H]-	C12633	Laricitrin	Flavonol	109310	126980	125760	125450	9	9	9	9	9	9	9	9	40718
pme3484	479.1	317.3	3.53	480.09	[M-H]-	-	Myricetin 3-O-galactoside	Flavonol	1412900	1773700	2209200	1977800	207240	237950	96356	1216400	402220	685940	255050	341830	9571000
pme3514	301	151.1	5.11	302.043	[M-H]-	C10105	Morin	Flavonol	1788100	1813000	1991900	1679700	2058100	1207700	2243700	5486400	1273700	1086100	677200	732410	11500000
pmb0745	497.1	331.8	5.75	496.1	[M+H]+	-	Tricin 4'-O-syringyl alcohol	Flavonolignan	6722.2	7698.6	3473.4	7471.4	2188.2	9	9	3569.9	9	9	2648.3	8007.2	9
pmb1312	689.2	688.9	4.43	688.2	[M+H]+	-	Tricin 4'-O-(β-guaiacylglyceryl) ether 7-O-hexoside	Flavonolignan	28731	23568	20543	12653	30295	24961	34553	23747	29229	16140	21315	26342	13208
pmb3047	657.1	495.3	4.5	658.1	[M-H]-	-	Tricin 4'-O-(syringyl alcohol) ether 5-O-hexoside	Flavonolignan	37970	40084	42988	37754	82553	76759	95337	68932	51729	77660	77082	73542	95070
pmb3052	525.1	314.5	5.84	526.1	[M-H]-	-	Tricin 4'-O-β-guaiacylglycerol	Flavonolignan	15099	16051	15842	15999	9	7104.6	9126.9	6116.6	4562.4	5789.2	9	4082.9	6928.2
pma0724	435.1	339.7	3.79	434.1	[M+H]+	-	Naringenin C-hexoside	Flavone C-glycosides	104770	104420	45395	48023	40324	9	9	58561	9	97461	78245	117760	72623
pma1108	433.1	271.7	3.78	432.1	[M+H]+	-	Apigenin C-glucoside	Flavone C-glycosides	106290	79295	67580	70548	34793	53051	42409	61148	28817	41002	57563	52061	65264
pma6353	417.2	381.9	4	416.2	[M+H]+	-	Chrysin C-hexoside	Flavone C-glycosides	111610	95353	114150	127930	303760	253600	437940	178670	132730	197660	132290	132880	9
pmb0615	789.1	789.1	2.58	788.1	[M+H]+	-	Hesperetin C-hexosyl-O-hexosyl-O-hexoside	Flavone C-glycosides	76912	72438	94125	105370	9	9	9	52759	73611	72583	353560	250490	208360
pmb0645	627.1	447.3	3.41	626.1	[M+H]+	-	6-C-hexosyl-hesperetin O-hexoside	Flavone C-glycosides	260300	228940	355930	308670	61863	69040	57360	527190	110110	132420	119480	119370	2343100
pmb0652	565.1	397.8	3.6	564.1	[M+H]+	-	C-hexosyl-apigenin O-pentoside	Flavone C-glycosides	45970	33716	48943	45901	63728	102270	69408	78043	108670	57286	107300	89973	75478
pmb0665	611.2	299.8	3.78	610.2	[M+H]+	-	Luteolin 8-C-hexosyl-O-hexoside	Flavone C-glycosides	50522	34948	52318	67900	36767	64048	62294	140680	42549	56853	98270	58759	48112
pmb3023	449.1	329.3	3.37	450.1	[M-H]-	-	Eriodictyol C-hexoside	Flavone C-glycosides	1510600	1909900	2278900	2026600	1095100	1650300	1846000	1160500	1426100	1382500	1418300	1454800	654920
pme0374	431.1	431.1	3.79	432.106	[M-H]-	C01714	Isovitexin	Flavone C-glycosides	32361	35202	37223	22476	17374	9136.7	23400	15355	18912	10845	18241	14325	19635
pma0791	521	317.6	4.5	520	[M+H]+	-	Naringenin O-malonylhexoside	Flavanone	46407	30746	53302	45423	66898	121050	83958	87999	72240	106830	72971	55481	83343
pmb0686	537	289.7	4.41	536	[M+H]+	-	Eriodictyol O-malonylhexoside	Flavanone	33499	33369	28020	23324	9	41345	31632	119830	89965	88475	113140	53843	74533
pmb2975	477.1	357.3	3.53	478.1	[M-H]-	-	Hesperetin O-Glucuronic acid	Flavanone	124900	135190	153050	135800	144310	210040	320410	169090	218520	159910	252870	260480	141300
pmc1990	299.1	74.8	6.78	300.1	[M-H]-	-	"4'-Hydroxy-5,7-dimethoxyflavanone"	Flavanone	716270	558870	596180	535930	451150	317820	259830	442160	323560	322200	415050	272280	159150
pme0001	609.2	301.3	4.07	610.19	[M-H]-	C09806	Hesperetin 7-O-neohesperidoside (Neohesperidin)	Flavanone	95943	129260	133570	137940	118140	129490	89133	231160	471480	157060	198690	151160	97954
pme0330	579.2	135	4.17	580.179	[M-H]-	C09789	Naringenin 7-O-neohesperidoside (Naringin)	Flavanone	35554	38837	46676	42988	26898	50127	25305	58379	44087	36580	49629	42964	80602
pme0371	433.1	122.9	4.22	434.121	[M-H]-	C09099	Naringenin 7-O-glucoside (Prunin)	Flavanone	3711800	4565700	5032500	4582100	5193700	10527000	7040800	7061200	9108700	7738100	9274500	7082200	3174400
pme0376	271.1	151	5.59	272.068	[M-H]-	C00509	Naringenin	Flavanone	6803100	7084700	7414200	6700500	8571500	4510100	5229000	12061000	5004900	8195300	3063000	3251200	10863000
pme0421	275.1	107	5.56	274.084	[M+H]+	C00774	Phloretin	Flavanone	2801300	2548500	2836300	2515500	4013900	3303700	5146900	13567000	1154400	3720900	941180	2187000	8206100
pme1580	287.1	135.1	5.05	288.063	[M-H]-	C05631	Eriodictyol	Flavanone	3048200	3138800	3302300	2985700	3172400	1917400	1892600	5021500	2631800	3866200	6625500	3946900	15003000
pme1598	463.1	301.1	3.85	464.132	[M-H]-	-	Hesperetin 5-O-glucoside	Flavanone	2260300	2597800	2892400	3000000	9	9	9	9233800	1332200	1821200	319590	1319800	13276000
pme1599	301.1	135.1	6.28	302.079	[M-H]-	-	7-O-Methyleriodictyol	Flavanone	23369	26924	28944	24775	45120	17858	19716	35655	21455	25987	26283	26572	15304
pme2319	301.1	242.1	5.75	302.079	[M-H]-	C01709	Hesperetin	Flavanone	3240600	3482900	3644800	3254700	236650	88689	207540	243240	57175	156520	110150	131220	236130
pme2949	609.2	301.1	4.08	610.19	[M-H]-	C09755	Hesperetin 7-rutinoside (Hesperidin)	Flavanone	113730	140790	168370	162980	121940	123080	115090	234940	510230	146490	208540	141700	80423
pme2957	271.1	151.1	5.57	272.069	[M-H]-	C06561	Naringenin chalcone	Flavanone	7837400	7932400	8196200	7392700	10144000	5182300	6315900	13064000	5643200	8984100	3353700	3474900	12910000
pme2982	257.1	153	7.05	256.074	[M+H]+	C09827	Pinocembrin (Dihydrochrysin)	Flavanone	2184600	2165900	2229800	2014400	13398000	2283100	4030400	8592000	2620400	2789100	2482900	2453700	4209000
pme2984	593	285.2	5.09	594.195	[M-H]-	C09830	Isosakuranetin-7-neohesperidoside (Poncirin)	Flavanone	14128	16819	15293	18753	19117	16759	17470	22054	44688	23138	37408	21555	9
pme3285	275	139.1	3.4	274.084	[M+H]+	C09320	"Afzelechin (3,5,7,4'-Tetrahydroxyflavan)"	Flavanone	1075100	989100	1107700	1089700	150470	9	9	9	9	9	9	9	9
pme3439	271.1	135.1	5.49	272.069	[M-H]-	C08578	Butein	Flavanone	6523.5	7693.6	8190.5	6413.7	10137	4036.3	4989	17393	10311	12301	9715.8	8321.6	11310
pme3461	301.1	151	5.75	302.279	[M-H]-	C09756	Homoeriodictyol	Flavanone	2247300	2470200	2564100	2315000	198750	72660	163260	179480	57142	113780	85191	97329	160350
pme3464	285.1	164	6.98	286.084	[M-H]-	C05334	Isosakuranetin (4'-Methylnaringenin)	Flavanone	60841	64086	67038	63034	376960	35634	64504	210770	54924	78880	98246	98319	48486
pma3724	369.1	207.5	3.42	368.1	[M+H]+	-	1-O-Feruloyl quinic acid	Quinate and its derivatives	57008	51231	61079	63128	81250	60293	81517	218060	118140	83520	111060	46453	111200
pma6460	337	275.8	3.26	338	[M-H]-	-	5-O-p-Coumaroylquinic acid	Quinate and its derivatives	49584	63836	68931	66751	339250	143900	189450	180580	88827	55674	52243	24312	64150
pmb0751	321.1	147.5	3.81	320.1	[M+H]+	-	5-O-p-Coumaroyl shikimic acid	Quinate and its derivatives	75140	61848	80098	103030	57563	12822	27172	181210	23596	83224	61608	31702	188630
pmb0752	369.1	177.5	3.01	368.1	[M+H]+	C02572	3-O-Feruloyl quinic acid	Quinate and its derivatives	256810	195710	246220	257340	478710	337210	341980	1191400	156450	147950	126630	70805	562210
pmb3068	337.1	155.8	2.85	338.1	[M-H]-	-	1-O-p-Coumaroyl quinic acid	Quinate and its derivatives	315670	395210	460160	415060	4214900	2657400	2729300	3579900	1843600	1228200	1169700	503370	610920
pmb3072	481.1	319.3	3.23	482.1	[M-H]-	-	3-O-p-coumaroyl shikimic acid O-hexoside	Quinate and its derivatives	18543	20636	32121	22264	11079	11665	9	9	9	9	15452	12052	9
pmb3074	337.1	190.9	3.3	338.1	[M-H]-	-	3-O-p-Coumaroyl quinic acid	Quinate and its derivatives	679700	857700	969730	852930	539880	190640	279590	6709200	157670	214050	167170	166260	7767100
pmb3075	319	145.3	3.93	320	[M-H]-	-	3-O-p-Coumaroyl shikimic acid	Quinate and its derivatives	11095	10266	10558	9710.5	9	9	9	22759	9	8725.2	4502.2	2373.9	40491
pme0399	355.1	355.1	2.72	354.095	[M+H]+	C00852	Chlorogenic acid (3-O-Caffeoylquinic acid)	Quinate and its derivatives	1055100	1006400	1288100	1341300	9	196830	9	3585100	271910	253030	583370	295370	7936500
pme1816	353	191.1	2.35	354.095	[M-H]-	C17147	Neochlorogenic acid (5-O-Caffeoylquinic acid)	Quinate and its derivatives	5517100	6414800	6889800	5986700	16796000	8202100	12742000	25313000	5344200	7303300	9291800	2965900	12366000
pme2036	191	85	0.92	192.063	[M-H]-	C00296	Quinic acid	Quinate and its derivatives	45559000	44491000	44649000	44671000	28512000	26264000	20461000	20337000	12961000	15342000	14519000	14554000	24980000
pme2901	353.1	191.1	2.38	354.095	[M-H]-	-	1-O-Caffeoyl quinic acid	Quinate and its derivatives	6128200	6405100	7055200	6352700	19012000	9636900	14536000	28267000	5905700	8174100	10272000	3273800	15332000
pma0948	138.1	77.2	1.26	137.1	[M+H]+	-	Hydroxyphenethylamine	Others	1176400	1329200	1212500	1341700	799800	1599800	1425000	450730	776990	509390	869160	244260	361230
pma2987	142.1	82.9	0.62	141.1	[M+H]+	C00860	Histidinol	Others	64562000	69379000	61910000	56133000	73473000	54208000	55290000	41076000	37028000	34737000	40306000	35517000	72333000
pma6625	405.1	242.2	4.63	406.1	[M-H]-	-	"E-3,4,5'-Trihydroxy-3'-glucopyranosylstilbene"	Others	37423	43722	52020	41853	106850	121450	80964	64836	80069	65766	66803	67290	9
pmb0292	387.1	331.8	7.65	386.1	[M+H]+	C00187	Cholesterol	Others	2027300	1660400	2005400	1829700	1192300	2604100	1193600	1173200	1758300	1680400	1146300	1799200	8902100
pmb0374	136.1	119.3	1.82	135.1	[M+H]+	-	Aminopurine	Others	14706000	15125000	15512000	14986000	31220000	27168000	31057000	16669000	5128000	12886000	7077200	11527000	30924000
pmb0764	144.1	142.9	2.6	143.1	[M+H]+	C04294	4-Methyl-5-thiazoleethanol	Others	536060	553510	570180	587980	921070	644120	1723000	996950	879280	542880	674160	830700	1434400
pmb0766	390.4	284.9	7.2	389.4	[M+H]+	-	Azoxystrobin acid	Others	2760700	2260800	2730900	2459900	2103000	2043800	1695100	2488800	2137600	3172100	2227600	3759500	2427100
pmb0767	302.4	284.9	7.25	301.4	[M+H]+	-	D-erythro-Dihydrosphingosine	Others	280160	250190	291430	175490	467480	352960	1941800	439170	448760	468270	746220	523360	210860
pmb1452	275.1	258.1	6.23	274.1	[M+H]+	-	N-Lauryldiethanolamine	Others	1553700	1340100	1518000	1472100	1602900	1846600	1775000	2241300	1456400	1865100	1691500	1164200	1730300
pmb1652	149	121.3	9.71	148	[M+H]+	-	Phthalic anhydride	Others	26822000	22858000	25551000	25426000	34724000	24805000	28640000	24105000	24914000	20469000	25806000	27239000	18454000
pmb1912	474.2	327.8	2.3	473.2	[M+H]+	C00234	10-Formyl-THF	Others	960250	1009600	971600	960560	1871700	3201200	4302500	2450500	2744300	2170900	2291600	1986600	1557600
pmb2211	343.1	240.9	6.59	342.1	[M+H]+	-	Cocamidopropyl betaine	Others	3440300	2637800	3394100	3053400	2922800	4082800	17389000	3640400	2696900	2467000	3219600	3251100	4127800
pmb2556	345.1	167.2	2.27	346.1	[M-H]-	-	Syringaldehyde O-glucoside	Others	4700100	4988700	5397100	4995100	9	9	24322	15963	15671	9	9	9	9
pme0516	179.2	87	0.74	180.063	[M-H]-	C00137	Inositol	Others	15247000	15112000	16212000	14421000	5693100	4627200	5400900	5562400	6996500	5961100	6938200	8380200	2534700
pme1635	533.3	371.2	4.85	534.21	[M-H]-	C16915	Arctiin	Others	44709	46855	45396	38629	9	9	9	84754	121890	81545	206840	166460	159200
pme1640	371.1	267.1	11.9	370.105	[M+H]+	-	sesamolin	Others	8396700	5716800	7936100	6128800	8849600	8748200	9939600	21893000	9490200	13381000	33003000	8412700	5504300
pme2108	163	103	0.68	162.113	[M+H]+	C00318	L-Carnitine	Others	144770	128300	133200	152890	182630	21051	191980	42912	63983	36214	51304	45882	9
pme2232	277.1	185.2	3.46	276.1	[M+H]+	C09489	Lactucin	Others	30017	41926	41408	43487	9	9	9	9	33793	9	9	9	9
pme2246	301	58.8	3.89	302.006	[M-H]-	C10788	Ellagic acid	Others	23784000	24884000	34563000	27512000	50425000	64421000	86076000	37380000	49829000	35460000	46477000	37942000	34284000
pme2366	122.1	105	2.26	121.089	[M+H]+	C05332	Phenethylamine	Others	460100	508900	559540	411390	1283800	492940	1418500	906390	785740	947520	922700	666080	1349700
pme2433	106	88.1	0.79	105.079	[M+H]+	C06772	Diethanolamine	Others	269640	302970	311060	308580	333470	597990	148650	882520	905130	916340	903620	925170	991520
pme2591	147.1	131.1	2.95	146.084	[M+H]+	C03114	"5,6-Dimethylbenzimidazole"	Others	59510	52689	80758	102130	112660	107350	40878	212870	104870	85783	40566	29067	20978
pme2651	742.1	620.2	1.15	743.075	[M-H]-	C00006	NADP	Others	17301	8822	16059	19153	32320	45265	20518	31726	52749	55965	19767	17174	50871
pme2828	140	98.9	0.63	139.027	[M+H]+	C00870	4-Nitrophenol	Others	7785300	8789300	8550200	5293200	27599000	9395200	12257000	9365900	16875000	28283000	19325000	15487000	24008000
pme2830	140	78.5	0.75	141.019	[M-H]-	-	O-Phosphorylethanolamine	Others	54313	48518	43497	51897	20507	71818	14097	99355	74548	56322	50827	80309	17288
pme2931	151.1	109	7.12	150.105	[M+H]+	-	2-(-)-Carvone	Others	143300	156010	156070	152240	9	9	9	9	10502	9	9	9	9
pme3081	169.1	134.1	0.77	168.09	[M+H]+	C00534	4-(Aminomethyl)-5-(hydroxymethyl)-2-methylpyridin-3-ol	Others	1132200	1014600	888260	1120500	784640	842680	467060	1439100	773030	786910	451180	455190	5098800
pme3511	287.1	153.1	1.21	288.059	[M-H]-	-	Orotidine	Others	269210	191890	179040	226400	27836	39137	26982	49260	38673	49207	43426	31300	9
pma0043	183.1	165.5	6.62	182.1	[M+H]+	-	Syringaldehyde	Hydroxycinnamoyl derivatives	456120	418400	477650	436450	9	9	9	9	9	9	9	9	221970
pma6561	341	179.2	2.86	342	[M-H]-	-	Caffeic acid O-glucoside	Hydroxycinnamoyl derivatives	21911	30543	33911	30227	171560	203230	330040	300530	343210	374380	422450	422540	146100
pma6599	207.1	147.4	3.31	206.1	[M+H]+	-	6-Hydroxymethylherniarin	Hydroxycinnamoyl derivatives	329670	300570	274080	331080	832890	776570	1050200	313050	268350	370380	341680	216650	397670
pmb0108	375.2	137.6	3.47	374.2	[M+H]+	-	Feruloyl syringic acid	Hydroxycinnamoyl derivatives	95677	101250	136350	133170	266380	157680	176690	230890	157340	137280	132150	205450	118170
pmb0142	165.1	95.5	6.04	164.1	[M+H]+	C10945	Caffeic aldehyde	Hydroxycinnamoyl derivatives	42291	37890	36003	40919	85044	64951	109940	9	9	9	9	32168	101400
pmb0423	195.1	177.5	3.22	194.1	[M+H]+	-	Hydroxy-methoxycinnamate	Hydroxycinnamoyl derivatives	427010	413600	464700	410250	723810	738680	801420	626360	820280	1077800	909600	925420	700010
pmb0478	455.1	437.4	1.92	454.1	[M+H]+	-	Coumarin O-rutinoside	Hydroxycinnamoyl derivatives	665230	584120	634230	674830	784240	296210	1020800	484330	390090	518430	286420	181650	568060
pmb2620	207.1	192.1	5.52	208.1	[M-H]-	-	"3,4-Dimethoxycinnamic acid"	Hydroxycinnamoyl derivatives	35415	35086	42318	36554	51152	26449	54149	42160	21790	23822	20940	28698	44351
pmb2795	177	145.2	5.5	178	[M-H]-	-	4-Methoxycinnamic acid	Hydroxycinnamoyl derivatives	75777	85916	94402	84060	228840	110720	82041	139910	96352	72813	58838	69469	149630
pmb2819	665.1	323.4	2.16	666.1	[M-H]-	-	O-Caffeoyl maltotriose	Hydroxycinnamoyl derivatives	19189	21390	27535	26296	54926	37133	52720	31336	31928	53498	53442	61487	4018.4
pmb2933	311.1	149.2	2.16	312.1	[M-H]-	-	Caftaric acid	Hydroxycinnamoyl derivatives	31655	29890	34994	33598	68525	35171	59898	84973	64141	118280	99731	88006	59834
pmb2940	385.1	223.2	3.26	386.1	[M-H]-	-	1-O-beta-D-Glucopyranosyl sinapate	Hydroxycinnamoyl derivatives	13483	13960	19818	20593	9531.6	11793	9	20624	20041	13716	72375	35239	9
pme0300	149.1	103	5.45	148.052	[M+H]+	C00423	Cinnamic acid	Hydroxycinnamoyl derivatives	207010	196750	210700	194900	214200	132850	118510	198340	115830	165410	119610	123080	352290
pme0306	195.1	149.1	4.07	194.058	[M+H]+	C01494	Ferulic acid	Hydroxycinnamoyl derivatives	5056100	4572800	5234600	5215600	13511000	4013200	14800000	4262200	1991400	3080100	2095500	1661400	3916600
pme0307	227.1	143.1	4.78	228.079	[M-H]-	C03582	Resveratrol	Hydroxycinnamoyl derivatives	37581	42356	40443	38641	79263	36332	57965	143500	22068	42731	21526	40557	66345
pme0394	151	136.1	4.16	152.047	[M-H]-	-	2-Methoxybenzoic acid	Hydroxycinnamoyl derivatives	23608	25743	23305	21586	9	11012	5045	9	9	9	9	9	9
pme0409	199.1	140.1	3.34	198.053	[M+H]+	C10833	Syringic acid	Hydroxycinnamoyl derivatives	646310	653580	699620	798720	1316400	554610	425750	1734400	785810	798240	435220	405100	2019800
pme0418	165.1	92.9	3.71	166.063	[M-H]-	C01744	3-(4-Hydroxyphenyl)propionic acid	Hydroxycinnamoyl derivatives	76662	90831	98294	93257	399170	200590	48469	90298	38407	64201	53390	33583	130140
pme0422	193.1	134.1	4.08	194.058	[M-H]-	-	3-Hydroxy-4-methoxycinnamic acid	Hydroxycinnamoyl derivatives	15840000	17046000	17648000	16219000	51073000	12362000	53021000	14300000	5506600	10462000	6000400	4895900	12019000
pme0424	133.1	115	5.97	132.058	[M+H]+	C00903	trans-cinnamaldehyde	Hydroxycinnamoyl derivatives	104380	93303	101150	95396	224460	220190	345350	129990	104460	93736	93885	127960	67476
pme0428	237.1	103.1	5.18	238.084	[M-H]-	-	"3,4,5-Trimethoxycinnamic acid"	Hydroxycinnamoyl derivatives	725420	771600	809790	735860	3809800	2738100	1795200	1306300	1725700	1278200	662810	719200	221780
pme1424	177.1	177.1	4.64	178.063	[M-H]-	C02666	Coniferylaldehyde	Hydroxycinnamoyl derivatives	24044000	25787000	27048000	25159000	2405200	681820	331510	732760	285590	282580	230880	138610	119910
pme1434	371.1	209.2	2.58	372.142	[M-H]-	C01533	Syringin	Hydroxycinnamoyl derivatives	47874	48298	51065	52140	51791	39137	36473	65690	64366	84625	62851	75748	31309
pme1436	163	119	3.86	164.047	[M-H]-	C00811	p-Coumaric acid	Hydroxycinnamoyl derivatives	3227000	3808500	4145000	3986900	8866800	3995500	2968900	6134100	1887700	2710600	1417000	1370300	11450000
pme1472	169	111	3.35	168.042	[M+H]+	C06672	Vanillic acid	Hydroxycinnamoyl derivatives	13305000	13139000	14519000	14862000	9696200	3093300	2753200	11177000	3806100	5680200	3780800	3140500	18730000
pme1637	179.1	146.1	3.88	180.079	[M-H]-	C00590	Coniferyl alcohol	Hydroxycinnamoyl derivatives	1033000	1164100	1247800	1108200	277650	50412	40321	55783	25666	25666	10491	4710.7	9
pme1646	357.1	136.1	5.41	358.142	[M-H]-	-	Pinoresinol	Hydroxycinnamoyl derivatives	11188000	13649000	14902000	13922000	1055100	318180	228370	827930	246180	377510	233410	100560	4300900
pme1695	223.1	149.1	4.06	224.069	[M-H]-	C00482	Sinapic acid	Hydroxycinnamoyl derivatives	1031600	1069800	1193900	1048400	2584100	499820	3212600	611000	343780	388930	561190	447730	1002500
pme2213	181	135.1	3.23	180.042	[M+H]+	C01197	Caffeic acid	Hydroxycinnamoyl derivatives	147310	142070	117750	158250	201690	193950	128850	276690	252930	213670	224560	260190	208660
pme3245	271	137.1	6.82	270.089	[M+H]+	C10503	Medicarpin	Hydroxycinnamoyl derivatives	100340	95571	106220	77502	9	6645.7	9	9	9	9	9	9	9
pme3305	149	130.1	3.67	150.068	[M-H]-	C02646	p-Coumaryl alcohol	Hydroxycinnamoyl derivatives	497320	600580	669180	605350	186570	28060	89324	176870	94311	48677	24624	33539	105860
pme3443	207.1	177.1	4.61	208	[M-H]-	-	Sinapinaldehyde	Hydroxycinnamoyl derivatives	255890	282010	285790	269790	1326800	576220	503530	525510	406090	413100	272640	174820	182180
pme3453	147.1	129	4.42	148	[M-H]-	-	p-Coumaraldehyde	Hydroxycinnamoyl derivatives	239340	259630	261710	245260	87505	13422	11241	32742	9876	19096	9	6723.6	27050
pmb0426	219.1	189.5	3.84	218.1	[M+H]+	C08309	"5-Methoxy-N,N-dimethyltryptamine"	Tryptamine derivatives	147150	120180	207960	208480	73155	9	9	9	9	44453	59072	46958	9
pmb0774	177.2	160.5	1.63	176.2	[M+H]+	C17203	N-hydroxy tryptamine	Tryptamine derivatives	9951800	9619800	10109000	10224000	6826900	8235500	34370000	18701000	18237000	23151000	34697000	25939000	18957000
pme1417	161.1	144.2	2.74	160.1	[M+H]+	C00398	L-Tryptamine	Tryptamine derivatives	757090	665380	939800	957310	271930	568770	1858000	1670000	929290	552460	647120	245750	398620
pme1450	231	144.1	4.16	232.121	[M-H]-	C01598	Melatonin	Tryptamine derivatives	19032	28100	19645	22121	34442	47983	28500	63107	63913	55355	47163	53859	47849
pme2024	177	160.2	1.63	176.095	[M+H]+	C00780	serotonin	Tryptamine derivatives	8606000	8703600	8946000	8479200	6385200	7330900	32737000	15146000	14961000	19225000	28543000	20903000	17270000
pme2786	219	160.1	3.32	218.106	[M+H]+	C00978	N-Acetyl-5-hydroxytryptamine (N-acetylserotonin)	Tryptamine derivatives	372040	338060	350020	364480	347610	242590	530160	299480	163180	200700	110600	118220	939350
pme2812	249	190.2	3.53	248.116	[M+H]+	C05643	6-Hydroxymelatonin	Tryptamine derivatives	189010	162030	181270	170900	307390	197240	176810	260020	243500	116160	169170	161220	148210
pmb0037	166.1	121.4	1.53	165.1	[M+H]+	C06199	Hordenine	Alkaloids	619940	539120	598290	867360	646050	591220	570710	9	9	459710	327110	414960	9
pmb0782	86.1	56	1.19	85.1	[M+H]+	C01746	Piperidine	Alkaloids	11157000	11131000	10044000	11636000	13710000	12566000	15687000	9158100	5591500	6257500	5603200	4945100	10287000
pmb0785	130.1	128.4	4.71	129.1	[M+H]+	C06323	Isoquinoline	Alkaloids	211920	182250	245700	200170	1860200	436910	170100	9	9	9	53598	9	9
pmb2849	347.1	319.3	4.63	348.1	[M-H]-	C01897	Camptothecin	Alkaloids	257650	286780	310070	273120	35741	18514	37885	12993	9	9	8560.1	9	38142
pme1828	118.1	118.1	0.79	117.079	[M+H]+	C00719	Betaine	Alkaloids	5524400	4560000	3038000	3093800	7397800	10654000	2888100	15092000	14001000	15349000	17135000	13365000	8047600
pme2155	181	67	2.23	180	[M+H]+	C07480	Theobromine	Alkaloids	276690	285200	280670	283550	77223	172270	59202	370350	338850	412630	363150	281440	146010
pme2268	138	137.9	0.79	137.048	[M+H]+	C01004	Trigonelline	Alkaloids	13396000	11192000	9633000	10460000	40267000	59198000	33663000	23109000	33503000	31459000	7227800	2359300	15744000
pma0134	121	77.1	1.16	120	[M+H]+	-	D(-)-Threose	Carbohydrates	608860	605310	614850	674560	284660	2627100	1606400	465520	134300	533050	467800	190740	451870
pma6455	229	157.1	0.86	230	[M-H]-	C00117	Ribulose-5-phosphate	Carbohydrates	44827	57451	40435	57971	104190	309670	9	332700	547660	452670	324460	358220	9
pmb0786	180	84.2	0.69	179	[M+H]+	C00329	Glucosamine	Carbohydrates	647920	535400	446710	473860	772810	9	657570	9	9	9	9	9	9
pmb2507	213.1	78.9	0.92	214.1	[M-H]-	C00672	2-Deoxyribose 1-phosphate	Carbohydrates	2922800	2946700	2973900	3162600	13753000	13011000	9778300	5129300	4696100	4632300	3638000	2797100	2679700
pmb2653	649.1	503.3	0.76	650.1	[M-H]-	-	D(+)-Melezitose O-rhamnoside	Carbohydrates	5746000	6119900	5889000	6923200	4807500	2685300	674820	537090	743550	459160	807690	699600	53647
pmb2858	665.1	485.3	0.81	666.1	[M-H]-	C02052	Maltotetraose	Carbohydrates	240020	208240	259330	229030	539040	449440	145600	110070	348230	282790	498260	627370	57717
pmb3081	289.1	97	1.08	290.1	[M-H]-	-	Glucarate O-Phosphoric acid	Carbohydrates	641430	807300	918850	688390	1541200	1660300	415920	1765300	1084600	1105800	1044500	1410200	756900
pmb3088	421.1	241.2	0.71	422.1	[M-H]-	C00689	Trehalose 6-phosphate	Carbohydrates	98037	113650	137630	102910	143150	146320	145440	643.11	827250	969.64	785010	1267300	2430000
pme0500	503.4	323.2	0.81	504.169	[M-H]-	-	D(+)-Melezitose	Carbohydrates	1770900	1501100	1508100	1379900	2863100	2073100	1054300	907430	2450100	1496500	2638500	3106100	225770
pme0519	341	58.8	0.8	342.116	[M-H]-	-	D-(+)-Sucrose	Carbohydrates	56796000	59208000	62638000	57104000	38174000	45739000	47241000	37462000	50017000	47056000	56884000	63584000	55535000
pme0534	195.2	75.1	0.63	196.058	[M-H]-	C00257	Gluconic acid	Carbohydrates	4201500	3943500	3982400	4654000	5529500	18221000	4235100	13655000	13348000	19825000	15384000	10978000	10145000
pme1021	177.1	70.8	0.86	178.048	[M-H]-	C00198	"D-(+)-Glucono-1,5-lactone"	Carbohydrates	257430	215450	221500	197050	156040	151160	153390	115700	121790	156370	120350	93776	98501
pme1846	179	70.9	0.77	180.063	[M-H]-	C00031	D(+)-Glucose	Carbohydrates	9294600	10077000	11301000	10323000	5106800	3751800	5632600	2455800	2870700	3057700	2835400	2595100	2893500
pme2019	149	58.9	0.81	150.053	[M-H]-	-	DL-Arabinose	Carbohydrates	3283900	3437000	3985300	3470400	3105300	3602900	4272000	2422900	2612700	3854200	3005500	1895000	1343100
pme2253	177.1	74.8	0.79	178.048	[M-H]-	C01040	L-Gulonic-γ-lactone	Carbohydrates	134420	155180	193400	175980	107260	217710	179360	156120	169010	155120	144570	109400	88806
pme2435	163	70.8	0.76	164.069	[M-H]-	C01019	L-Fucose	Carbohydrates	330950	348920	402980	468410	120510	250720	50583	355830	83251	200860	61589	43064	523710
pme3160	259	96.9	0.71	260.03	[M-H]-	C00092	D-Glucose 6-phosphate	Carbohydrates	540290	558640	654970	531040	1514500	1647100	656850	3067200	3524000	4245600	2336900	3915100	2771900
pme3163	289	78.9	1.07	290.04	[M-H]-	-	D-Sedoheptuiose 7-phosphate	Carbohydrates	383480	364250	940980	490610	1185700	998090	151990	822890	675300	738130	801770	604780	361080
pme3313	259	78.8	0.83	260.03	[M-H]-	C00085	D-Fructose 6-phosphate	Carbohydrates	141970	89465	121250	132940	101510	746100	9	1715600	2128100	1312800	1815000	1683900	1925400
pme3705	193.1	72.9	0.72	194.043	[M-H]-	C00191	D-glucoronic acid	Carbohydrates	2357200	2555500	2380200	2448200	767210	846400	1295600	1683900	1123400	1512400	1219600	1188200	2101800
pmb2222	319.1	301.9	7.07	318.1	[M+H]+	-	Phytocassane C	Terpenoids	2029300	1811800	2153700	1891800	1303200	1451800	5152100	873110	865870	955150	885560	636130	646080
pme0062	515.3	497.5	5.88	516.309	[M-H]-	C08796	Cucurbitacin D	Terpenoids	4697.7	7108.5	3481.7	7301	9	9	9	9	9	8337.5	6932.2	6972.2	9
pme2184	515.2	411.2	7.08	514.22	[M+H]+	C08773	Nomilin	Terpenoids	4122.4	3836.6	4921	3724.6	2872	3257.5	3723.7	3305.4	2495.7	9	4423.9	4481.8	9
pmb0789	332.1	314.7	1.16	331.1	[M+H]+	-	Pyridoxine O-glucoside	Vitamins	844220	774350	820220	703010	381960	467560	481950	179500	256630	186530	260880	237120	169160
pmb0800	123.1	80.3	1.52	122.1	[M+H]+	C00153	Niacinamide	Vitamins	5434000	6123900	5905100	6125800	1978700	1735500	1159300	760870	631340	836950	543420	450110	1026300
pmb0801	346	184.5	1.58	345	[M+H]+	-	4-Pyridoxic acid O-hexoside	Vitamins	677060	666750	600580	784670	1361700	915240	2500600	1087200	1027200	1422900	1775400	1443200	1721500
pmb0802	220.2	202.7	2.15	219.2	[M+H]+	C00864	D-Pantothenic acid	Vitamins	1853900	1981000	1751800	1690500	4765400	2273400	7786800	1105100	1144900	1252500	1614300	1335200	743440
pmb2648	263.1	147.2	0.74	264.1	[M-H]-	C00378	Thiamine	Vitamins	53547	51918	62716	52349	82039	23819	87399	50445	25910	9	9	11926	60145
pme1014	445.3	281	10.77	444.303	[M+H]+	C00828	Menaquinone (K2)	Vitamins	11162000	6679900	8739400	8166500	7998200	7706600	7830600	16645000	7946400	10425000	21759000	7006500	4966800
pme1137	140	122	1.47	139.027	[M+H]+	C01020	6-hydroxynicotinic acid	Vitamins	134240	113940	126310	162300	88552	9	9	9	9	193230	301120	220880	9
pme1383	170.1	134.1	1.16	169.074	[M+H]+	C00314	Pyridoxine	Vitamins	8698100	9169300	8785200	9616900	5853800	2945000	3940700	3619500	2099900	1955300	1317400	862730	19935000
pme1709	138.1	78	3.73	137.048	[M+H]+	-	Nicotinic Acid Methyl Ester (Methyl Nicotinate)	Vitamins	2347100	2127700	2670300	2713400	807990	1031800	813900	1939400	3065800	1839700	2140400	2268700	464060
pme1952	377	243.2	3.26	376.138	[M+H]+	C00255	Riboflavin	Vitamins	14519000	12071000	14620000	14152000	13311000	9994100	12956000	14031000	7210300	10319000	7120900	6949200	33766000
pme2111	175	87	0.85	176.12	[M-H]-	C00072	L-ascorbate	Vitamins	264840	271130	251120	260620	195750	528760	123630	495040	556860	472200	427470	428820	378700
pme2165	155	111	1.15	156.017	[M-H]-	C00295	Orotic acid	Vitamins	5470500	4904300	5231700	5022700	1084000	1179500	788870	1211900	762320	903010	971450	1004800	1183400
pme2266	245.1	227.1	3.37	244.088	[M+H]+	C00120	Biotin	Vitamins	1019400	995910	1041700	1008600	4339900	4868500	2206300	1911100	2124300	1887700	1211500	844610	904910
pme2661	383	281.1	5.46	384.339	[M-H]-	C05443	Vitamin D3	Vitamins	94923	64265	62881	69088	73984	75267	81403	67097	59324	76579	94540	76927	31635
pmb1207	339.1	177.5	3.34	338.1	[M+H]+	-	O-Feruloyl 3-hydroxylcoumarin	Coumarins	91522	74858	86813	97135	105740	138010	117990	116340	114470	202210	149650	192580	120160
pmb2601	307.1	161.2	4.38	308.1	[M-H]-	-	7-hydroxycoumarin-beta-rhamnoside	Coumarins	12331	13541	14083	13846	56139	23017	33682	17292	22927	15005	19574	24960	30952
pmb3093	351.1	132.6	2.39	352.1	[M-H]-	-	"6,7-dihydroxycoumarin 7-O-quinic acid"	Coumarins	37074	52755	27917	43784	106520	26435	27814	103790	14962	40177	32692	13462	64444
pme2988	149.2	107	5.63	148.052	[M+H]+	C02274	"3,4-Dihydrocoumarin"	Coumarins	827910	720770	763090	738990	3161700	2112400	2856100	826250	422800	398160	268910	389290	923650
pme2993	193.1	178.1	4.16	192.042	[M+H]+	C01752	Scopoletin (7-Hydroxy-5-methoxycoumarin)	Coumarins	113940	120820	132020	137180	385740	86575	200060	227990	242880	199170	151750	130850	194710
pme2996	161	117	4.46	162.032	[M-H]-	C20414	4-Hydroxycoumarin	Coumarins	651130	773480	763300	740930	229320	51880	51598	682420	107750	361280	66428	107470	4967000
pme3143	177	121	4.11	176.047	[M+H]+	-	6-Hydroxy-4-methylcoumarin	Coumarins	22962000	19046000	24458000	24473000	5635100	1212800	885950	39766000	2775300	12100000	2231400	2353000	155640000
pme3367	161	105.1	5.96	160.052	[M+H]+	-	6-MethylCoumarin	Coumarins	251560	184850	199410	188370	439640	499060	841040	281590	186010	153700	143430	205140	193630
pme3416	177	133.1	3.24	178.027	[M-H]-	C09263	"Esculetin (6,7-dihydroxycoumarin)"	Coumarins	869450	1265300	1497400	1342300	9	9	9	503530	40797	67880	33546	9	4598500
pme3425	209.2	194.1	3.56	208.037	[M+H]+	C09265	"6-Methoxy-7,8-DihydroxyCoumarin"	Coumarins	1051300	888580	934170	1057300	1367100	1436400	1340600	2286200	1644700	1450800	2337400	3059500	2867000
pme3564	179	179	3.19	178.027	[M+H]+	C03093	Daphnetin	Coumarins	2023900	1847400	1975700	2044100	727890	9	9	3237500	661560	601820	414890	282800	23209000
pma1751	286	124.3	1.95	285	[M+H]+	-	Nicotinic acid-hexoside	Nicotinic acid derivatives	15710000	15223000	14938000	15268000	23750000	18386000	10645000	75807000	27825000	25693000	21790000	30279000	53676000
pma3101	256.2	124	0.84	255.2	[M+H]+	C05841	Nicotinate ribonucleoside	Nicotinic acid derivatives	13350000	12553000	10043000	11245000	27583000	19186000	21583000	19856000	19450000	19297000	19032000	18703000	27446000
pme0490	124	78	1.16	123	[M+H]+	C00253	Nicotinic acid	Nicotinic acid derivatives	1617200	1735000	1549100	1816900	3710200	2816600	2006200	1230700	991250	1377600	857050	1052600	1096500
pme0355	255.1	199.1	4.97	254.058	[M+H]+	C10208	Daidzein	Isoflavone	37462	26679	29880	33803	9	9	9	9	9	2721.2	9	9	9
pme1568	285	257.1	5.08	286.048	[M-H]-	C10510	"Orobol (5,7,3',4'-tetrahydroxyisoflavone)"	Isoflavone	19590	31258	24399	27890	33984	8442.8	11558	33732	12885	24901	27873	20269	50391
pme3210	433	270.9	4.01	432.106	[M+H]+	C09126	Genistein 7-O-Glucoside (Genistin)	Isoflavone	187030	139590	202040	172780	150580	259320	279730	248670	295970	442370	296720	320550	255790
pme3233	285	270.1	5	284.069	[M+H]+	C01562	Calycosin	Isoflavone	125910	95921	113260	110590	77214	35518	42466	49264	9	37770	9	9	51630
pme3250	285	270.2	7	284.069	[M+H]+	C00814	Biochanin A	Isoflavone	8503700	8147100	8902300	8590500	62513000	4927700	10704000	36053000	8543900	9567500	12408000	12561000	10392000
pme3263	269	225	4.43	270.053	[M-H]-	C02495	2'-Hydroxydaidzein	Isoflavone	29700	30124	28736	22347	28568	9	9	27150	9	9	20712	9	42645
pme3276	285	217.1	4.89	286.048	[M-H]-	C12134	2'-Hydroxygenistein	Isoflavone	14991	15808	16413	18459	28257	8957.6	16175	28849	11704	16179	14649	12413	56076
pme3292	283	268.1	6.97	284.069	[M-H]-	C10521	Prunetin	Isoflavone	1960900	2143900	2323400	2027100	17066000	1178900	2302300	8290700	1953400	2696800	3363900	3433600	1394400
pmb0818	206.1	147.5	2.39	205.1	[M+H]+	C05660	Methoxyindoleacetic acid	Indole derivatives	18072000	18486000	18986000	19689000	22916000	23395000	37158000	14082000	8942500	9224100	7582700	6787200	19502000
pmb0819	157	130.4	2.39	156	[M+H]+	C02938	3-Indoleacetonitrile	Indole derivatives	236310	199480	219770	249110	185190	287450	200940	210760	145400	157260	113970	107810	164690
pmb1096	118	58.2	2.39	117	[M+H]+	C00463	Indole	Indole derivatives	23746000	22226000	23964000	24290000	26445000	28256000	39444000	18200000	12125000	12172000	9501500	8960300	22952000
pmc0682	133.1	105	4.32	132.1	[M+H]+	-	4-Aminoindole	Indole derivatives	779790	671260	712990	577590	2126600	1904300	2946500	681150	532760	607230	563680	310680	273750
pme0543	160.1	116	4.37	161.048	[M-H]-	-	Indole-5-carboxylic acid	Indole derivatives	154560	162420	194550	173210	443050	144980	189080	290390	201590	280990	183770	115080	121410
pme2607	192.1	114.9	3.17	191.058	[M+H]+	C05635	5-Hydroxyindole-3-acetic acid	Indole derivatives	2031000	1876300	2054200	2065400	1509600	759610	428520	1470600	1424500	910480	921290	773750	1064300
pme2720	144.1	126.1	4.53	145.053	[M-H]-	C08493	Indole-3-carboxaldehyde	Indole derivatives	24648	25894	24596	27307	24658	10339	13467	14011	9	11928	10004	8754.5	13215
pme2836	178.1	160.1	2.95	177.079	[M+H]+	-	5-Hydroxytryptophol	Indole derivatives	390280	443930	414490	531380	9	9	9	9	9	9	9	9	2049100
pma0149	341.1	179.4	2.28	340.1	[M+H]+	C02887	Sinapoyl malate	Organic acids	4904200	4211300	4318400	4567000	836110	689580	508140	946160	848920	609260	731680	828690	715240
pma3649	132.1	86.2	1.01	131.1	[M+H]+	C00430	5-Aminolevulinate	Organic acids	18868000	13877000	17488000	13834000	14481000	30260000	29707000	15943000	7404800	8535700	3714600	6710700	18942000
pma6281	145.1	74	0.75	146.1	[M-H]-	-	Methylglutaric acid	Organic acids	78402	70809	82732	79931	20471	32653	14024	36172	21885	21096	14101	21985	57836
pmb0829	98.9	81.1	0.88	97.9	[M+H]+	C00009	Phosphoric acid	Organic acids	31810000	34585000	36509000	33818000	29642000	40487000	22390000	63090000	44928000	52125000	45032000	45539000	62969000
pmb2497	197	135.1	0.71	198	[M-H]-	C05584	4-Hydroxy-3-methoxymandelate	Organic acids	7309.5	7573.2	13004	11001	29072	56153	55790	23971	19758	21979	22892	12767	19568
pmb2826	147	85	1.03	148	[M-H]-	C00815	Citramalate	Organic acids	122750000	127990000	131430000	111020000	1372900	2090900	1432200	9	9	9	9	9	9
pmb2867	350.1	144.2	1.72	351.1	[M-H]-	-	Kynurenic acid O-hexside	Organic acids	15089	15835	13433	18836	23930	13532	17835	28972	40255	48757	38459	28044	28006
pmb3099	153	78.9	1.56	154	[M-H]-	C06608	Diethyl phosphate	Organic acids	1082700	1263800	1342400	1216300	952470	809400	691360	1024800	2488400	890960	742650	2519200	740980
pmb3101	175.1	131.3	2.75	176.1	[M-H]-	C02504	2-Isopropylmalate	Organic acids	14393000	18121000	21079000	18186000	8059200	1411500	7022200	826200	809470	1337600	940430	650000	1703900
pme0049	110	64.9	0.76	109.02	[M+H]+	C00519	2-Aminoethanesulfinic acid	Organic acids	1895900	2099300	2452100	2423700	3644000	3894000	296250	13682000	11277000	7232000	7999500	8797000	10857000
pme0085	359.3	161	3.87	360.3	[M-H]-	C01850	Rosmarinic acid	Organic acids	155740	129770	167020	171620	270320	315080	119430	216880	370960	486850	582960	384920	18903
pme0207	103	103	1.29	104.047	[M-H]-	-	3-Hydroxybutyrate	Organic acids	859110	940930	1035500	801630	2540000	2317600	2866500	1783300	2426000	2626200	1679000	1708200	852530
pme0234	190	144	2.66	189.043	[M+H]+	C01717	Kynurenic acid	Organic acids	8338100	7961700	8283000	8103100	7876700	8218500	8540400	13254000	15468000	9912800	13702000	17005000	6908300
pme0237	183.1	137.1	4.77	182.058	[M+H]+	-	"Ethyl 3,4-Dihydroxybenzoate (Ethyl protocatechuate)"	Organic acids	392070	380930	453590	437380	1035800	579020	764930	918230	818670	787590	870690	859520	166740
pme0238	113	94.9	2.14	112.016	[M+H]+	-	2–furanoic acid	Organic acids	229540	202060	201350	211350	129530	156240	131730	295250	303480	270540	471750	213970	262160
pme0243	131	86.9	1.86	132.042	[M-H]-	C00489	Glutaric acid	Organic acids	1048400	1087500	1230600	1039300	2237200	1538400	2362600	863240	1222400	1341900	785480	925650	446490
pme0245	145.1	80.9	2.58	146.058	[M-H]-	C06104	Adipic acid	Organic acids	791480	941720	1100600	1014100	563900	402990	2158100	791480	813790	1223600	1667200	2126000	247950
pme0249	189.1	97	4.47	188.105	[M+H]+	C08261	Azelaic Acid	Organic acids	200930	184300	204610	209690	115980	119970	103310	147090	96727	113780	167310	115830	123310
pme0266	201.1	139.1	5.06	202.12	[M-H]-	C08277	Sebacate	Organic acids	6554.8	6896.9	7399.9	7219.4	13264	10520	8639.2	11119	10794	10316	7351.5	12160	9
pme0267	131	86.9	2.12	132.042	[M-H]-	-	2-Methylsuccinic acid	Organic acids	12245000	12264000	13393000	12323000	21630000	19614000	27526000	18198000	15705000	24845000	22020000	24779000	5821600
pme0269	229.2	167.2	6.16	230.152	[M-H]-	C02678	Dodecanedioic aicd	Organic acids	3919.1	5492.5	4706.2	5294	5202.6	5372.1	4589.8	6564.4	4704.3	4222.9	4280.1	5350.1	4561.8
pme0274	132.1	76.9	1.2	131.095	[M+H]+	C02378	6-Aminocaproic acid	Organic acids	4002800	4127500	3628600	3973500	5296300	4826100	6153800	2964500	2029500	2196800	1871200	1461600	3791500
pme0281	165	121.1	2.96	166.027	[M-H]-	C06337	Terephthalic acid	Organic acids	1623700	2088100	2492200	2079100	7103400	5460100	7900200	2477500	2724300	3643300	3132500	2127800	3668200
pme0283	167	149.1	2.95	166.027	[M+H]+	C01606	Phthalic acid	Organic acids	214530	186820	212090	224990	380320	203160	151840	269370	148690	116390	83604	96054	74718
pme0285	146.1	85.9	0.84	145.085	[M+H]+	C01035	4-Guanidinobutyric acid	Organic acids	4525000	4664500	4263100	4355900	140970	139320	143960	140490	150720	174910	181510	171450	151540
pme0286	131.1	85	3.52	132.079	[M-H]-	-	2-Hydroxyisocaproic acid	Organic acids	231820	271290	294350	281190	125590	91370	79254	627240	473650	676220	333840	199070	1621200
pme0289	151.1	78.8	5.93	150.068	[M+H]+	-	4-Ethylbenzoic acid	Organic acids	145530	143220	148620	131220	263090	257780	401150	183570	178270	162730	173310	243510	84688
pme0291	160.1	114.1	3.13	159.126	[M+H]+	-	Dl-2-Aminooctanoic acid	Organic acids	148670	163480	180550	171660	32316	31243	46154	68949	9	9	9	9	1913300
pme0292	195.1	121	3.95	196.074	[M-H]-	-	"(3,4-Dimethoxyphenyl) acetic acid"	Organic acids	74827	80624	81476	72114	233820	41455	118370	115260	39105	70885	37750	37619	217000
pme0397	173.1	92.9	0.81	174.053	[M-H]-	C00493	Shikimic acid	Organic acids	7734500	7838200	8068400	8638900	79842	53119	72927	14442	14290	25575	14791	15934	9781.4
pme0474	139	50.3	3.07	138.032	[M+H]+	C00156	4-Hydroxybenzoic acid	Organic acids	4072800	3854600	4463500	4759000	2818500	952530	653840	2208900	823890	1219100	494200	732170	10360000
pme0486	117	100	1.33	118.027	[M-H]-	C02170	Methylmalonic acid	Organic acids	28067000	27604000	28440000	28640000	84371000	68466000	41846000	42661000	32142000	43532000	27354000	25740000	77021000
pme1218	124	77.8	1.15	123.032	[M+H]+	C10164	2-Picolinic acid	Organic acids	6724700	7547100	6462900	7356200	14979000	11787000	8394800	4684700	3860900	4910400	3335800	3975500	3944500
pme1292	167.1	122.1	2.12	168.042	[M-H]-	C00544	Homogentisic acid	Organic acids	789800	788490	826000	822480	154120	192750	248850	445030	271260	331180	293960	334810	1771400
pme1683	477.2	258.1	2.15	476.168	[M+H]+	C12276	D-Pantothenic dcid	Organic acids	469210	447290	459410	439090	1741300	828190	2940800	143280	187710	240020	350620	362150	115530
pme1711	117.1	99.9	2.03	118.063	[M-H]-	-	3-Hydroxy-3-methyl butyric acid	Organic acids	382100	408090	375540	388900	2086700	1037600	1216200	132970	89375	135460	78413	54559	61773
pme1730	117	99.8	0.74	118.027	[M-H]-	-	D-Erythronolactone	Organic acids	107180	114040	146740	109280	62554	57363	67327	49131	47557	40557	45249	20324	36444
pme1820	151	107.1	3.21	152.047	[M-H]-	C00642	p–Hydroxyphenyl acetic acid	Organic acids	164010	218070	232380	210720	382100	103510	102540	388900	231360	121410	83649	117880	1270900
pme1830	117	99.9	1.35	118.027	[M-H]-	C00042	Succinic acid	Organic acids	28978000	28880000	29432000	30396000	85882000	70140000	37395000	43818000	33425000	44617000	27696000	27281000	78666000
pme1852	132.1	90	0.81	131.07	[M+H]+	C00300	Creatine	Organic acids	310250	314170	276590	296770	357850	326480	203240	488690	447990	393960	380810	465160	327140
pme1936	114.1	114	0.62	113.059	[M+H]+	C00791	Creatinine	Organic acids	1342200	1346800	1223700	1134200	1327300	1116500	1145400	924050	854070	804730	932540	809370	1174400
pme1966	126	126	0.83	125.015	[M+H]+	C00245	2-Aminoethanesulfonic acid	Organic acids	502710	583230	543090	594360	460870	489750	348840	600920	466210	610580	403470	443330	515790
pme1977	173.1	83	3.87	174.089	[M-H]-	C08278	Suberic acid	Organic acids	108940	133650	144730	168520	119150	76992	53595	119060	85547	83700	107530	82736	105460
pme2033	133	70.8	0.85	134.022	[M-H]-	C00497	L(-)-Malic acid	Organic acids	494630000	488600000	485250000	533450000	911810000	540620000	1042700000	379620000	322940000	352260000	309970000	235560000	316790000
pme2049	103	56.8	1.56	104.047	[M-H]-	C05984	2-Hydroxybutanoic acid	Organic acids	5051800	4996600	4254100	5139900	257470	317880	9	100810	179960	240360	206110	254480	370630
pme2050	191	131	0.86	192.027	[M-H]-	C00158	Citric acid	Organic acids	72214000	70302000	61336000	64858000	36788000	27657000	25227000	18833000	13947000	13776000	14499000	14305000	24885000
pme2129	131.1	68.9	3.58	132.079	[M-H]-	-	(S)-(-)-2-Hydroxyisocaproic acid	Organic acids	1812100	2196300	2412300	2171600	1073200	776200	780100	5302400	3779300	5602800	2660100	1664900	13306000
pme2169	115	97.9	1.19	116.011	[M-H]-	C00122	Fumaric acid	Organic acids	2743800	3360800	4036600	3695500	12046000	8595500	15904000	4829900	4951200	4778500	3982700	2920200	2477100
pme2241	129	84.9	1.62	130.027	[M-H]-	C02226	Citraconic acid	Organic acids	7658700	6952400	8659800	8048300	9	9	9	9	9	892320	809200	1129600	9485.5
pme2277	152	108.1	1.22	153.043	[M-H]-	-	3-Aminosalicylic acid	Organic acids	87069	89139	74303	58164	9	77288	644640	51948	28922	9	9	28095	9
pme2362	151	105	2.89	152.047	[M-H]-	C01984	Mandelic acid	Organic acids	22232	26603	36614	32799	9	9	27747	14415	9	19380	9	9	9
pme2541	103	56.8	1.56	104.047	[M-H]-	-	α-Hydroxyisobutyric acid	Organic acids	1092200	1035700	903910	1098300	59482	58842	19775	24730	33396	46634	46745	61171	75741
pme2550	173	137	0.77	174.016	[M-H]-	C00417	Cis-Aconitic acid	Organic acids	52375000	56210000	55112000	58762000	244120	280650	288330	89682	78700	139460	115100	81520	68247
pme2589	159.1	58.8	1.24	160.037	[M-H]-	C00322	Oxoadipic acid	Organic acids	43256	38225	46754	44028	51896	67359	83820	95826	105490	198800	142040	120920	73898
pme2598	167.1	139	2.44	168.042	[M-H]-	-	"3,4-Dihydroxybenzeneacetic acid"	Organic acids	595850	732230	569490	710710	146790	197830	168890	424860	269640	359480	283930	278530	1523900
pme2652	205	127.1	6.07	206.044	[M-H]-	C00725	(R)-lipoic acid	Organic acids	8332.8	10224	10922	9722.7	36172	58193	31587	10394	9827.6	7342.2	7242.5	9078.3	769.25
pme2702	144.1	102	1.62	145.074	[M-H]-	C02946	4-Acetamidobutyric acid	Organic acids	212460	183990	232990	205220	134080	9	294530	9	2333.1	4105.8	2673.7	9	2285
pme2706	153.2	109	2.42	154.027	[M-H]-	C00196	"2,3-Dihydroxybenzoic acid"	Organic acids	7683200	8398600	8986000	8976100	4419900	2491200	2609400	2554100	997520	1619200	1165900	1302500	6895600
pme2761	161	160.9	0.95	162.016	[M-H]-	C01127	4-Hydroxy-2-oxoglutaric acid	Organic acids	1195600	1024600	1238500	1287600	607200	299820	500680	320910	491630	416700	492640	407110	200420
pme2884	166	124.1	0.85	167.037	[M-H]-	-	Guanidinoethyl sulfonate	Organic acids	85010	90760	88875	94432	66540	138880	52699	1131400	1662100	1416200	1452700	2991300	1237900
pme3011	104.1	87	0.77	103.063	[M+H]+	C00334	γ-aminobutyric acid	Organic acids	18449000	18651000	19324000	18885000	20216000	31104000	12703000	24326000	15375000	19762000	17146000	18990000	64982000
pme3034	131	86.9	1.94	132.042	[M-H]-	-	ethylmalonate	Organic acids	92124	81237	93734	78425	158190	143850	180920	123870	108040	187740	153090	182280	48924
pme3069	556.3	371.2	10.27	555.284	[M+H]+	C05122	Taurocholic acid	Organic acids	1627900	1341700	1684800	1669000	1320000	1487300	1371600	1473200	1585900	1611500	1642600	1728400	1535300
pme3085	166	120	3.87	165.043	[M+H]+	-	2-(Formylamino)benzoic acid	Organic acids	255020	231470	292720	245700	232390	341770	375720	465770	175250	252910	151210	142910	284710
pme3093	241	170.1	0.65	240.122	[M+H]+	-	(S)-2-(4-Aminobutanamido)-3-(1-methyl-1H-imidazol-5-yl)propanoic acid	Organic acids	108750	103470	133690	119150	9	9	9	40745	43669	9	9	9	45397
pme3096	118	73.9	1.34	119.022	[M-H]-	C00872	Aminomalonic acid	Organic acids	904960	877390	926810	945980	2629000	2297000	1271200	1436000	1060900	1450500	910240	835160	2503900
pme3154	147.1	58.8	1.22	148.074	[M-H]-	-	(Rs)-Mevalonic acid	Organic acids	40834000	36572000	37639000	41746000	278980	522430	362990	381250	385690	403340	337260	337880	1281400
pme3207	141	58.7	0.69	142.027	[M-H]-	-	"trans,trans-Muconic acid"	Organic acids	1293200	1338000	1406600	1485200	192060	380300	82614	1505400	1492900	1560700	3160400	2504300	1118900
pme3309	145.1	101.1	2.58	146.058	[M-H]-	-	2-Methylglutaric acid	Organic acids	686020	843300	920120	853650	487230	331660	1792300	693200	699790	1087800	1463900	1824800	202990
pme3346	131.1	70.8	2.76	132.079	[M-H]-	-	5-hydroxyhexanoic acid	Organic acids	2110000	2687700	2965700	2565400	1290700	266910	1092500	294730	173940	232820	161750	162040	1141900
pme3719	165.1	74.9	0.75	166.048	[M-H]-	-	D-Xylonic acid	Organic acids	53019000	51476000	55836000	54394000	38094000	51781000	37999000	15280000	12362000	18682000	9498000	4906200	16240000
pmb0837	577.1	425.4	2.92	576.1	[M+H]+	-	Procyanidin A3	Proanthocyanidins	8669800	7608500	5913200	7478500	10618000	7819000	4132400	5438200	7226400	7534300	7299400	6827800	10914000
pme0435	579.1	127.3	3.03	578.142	[M+H]+	-	Procyanidin B2	Proanthocyanidins	2709400	2937800	3163200	2831800	5205900	4501100	3875000	3556300	4034600	3833000	3440200	3676200	4291300
pme0436	577.1	407.3	2.79	578.142	[M-H]-	-	Procyanidin B3	Proanthocyanidins	17962000	19909000	22095000	19833000	38023000	27659000	29816000	34623000	34174000	32646000	28466000	39170000	27701000
pma1303	492.3	337.7	8.43	491.3	[M+H]+	-	LysoPC 16:2	Lipids_Glycerophospholipids	13723	11268	16804	11202	9	9	9	9	463.12	9	9	9	9
pmb0848	494.3	184.6	7.88	493.3	[M+H]+	-	LysoPC 16:1 (2n isomer)	Lipids_Glycerophospholipids	13266000	11483000	13963000	14494000	5229900	12152000	91830000	19660000	4386200	3142800	8516700	7935900	147310000
pmb0852	520.3	502.3	8.43	519.3	[M+H]+	-	LysoPC 18:2	Lipids_Glycerophospholipids	4402100	4385300	5094800	4560200	4722500	12960000	19171000	8525900	8280800	6134200	7319000	6962900	3833700
pmb0854	518.3	459.6	8.79	517.3	[M+H]+	-	LysoPC 18:3	Lipids_Glycerophospholipids	27046000	23772000	23938000	23775000	40146000	53261000	104380000	37004000	31478000	26873000	31928000	30754000	15639000
pmb0855	496.3	478.3	8.8	495.3	[M+H]+	-	LysoPC 16:0	Lipids_Glycerophospholipids	129860000	119420000	125790000	125560000	219170000	306580000	551760000	202110000	173290000	135320000	174120000	169570000	87438000
pmb0856	480.5	339.9	8.86	479.5	[M+H]+	-	LysoPE 18:1 (2n isomer)	Lipids_Glycerophospholipids	7531000	7430100	7727100	7188100	35903000	20956000	20937000	6683900	4519200	5481800	5135500	4713200	14896000
pmb0859	522.4	184.5	8.91	521.4	[M+H]+	-	LysoPC 18:1 (2n isomer)	Lipids_Glycerophospholipids	5911900	5976000	6517000	6130900	19934000	19714000	22381000	6724500	4106100	4257800	5335100	5468700	18025000
pmb0862	440.1	422.7	6.77	439.1	[M+H]+	-	LysoPC 12:1	Lipids_Glycerophospholipids	108290	80984	108270	91636	193650	576550	716440	124800	100170	76431	79424	93661	42363
pmb0863	492.3	184.5	7.34	491.3	[M+H]+	-	LysoPC 16:2 (2n isomer)	Lipids_Glycerophospholipids	1147200	948110	1120800	1166100	585080	545040	11857000	2040100	509870	295190	526960	486150	8432200
pmb0864	426.3	285.8	7.69	425.3	[M+H]+	-	LysoPE 14:0	Lipids_Glycerophospholipids	1301200	1187300	1341000	1222600	3093000	4426100	11024000	1628900	1324100	1175700	1090100	1064300	1049200
pmb0865	518.2	500.3	7.71	517.2	[M+H]+	-	LysoPC 18:3 (2n isomer)	Lipids_Glycerophospholipids	24940000	21612000	25766000	25016000	60018000	76929000	140290000	82178000	29256000	22878000	18131000	16105000	70696000
pmb0866	468.1	450.5	7.74	467.1	[M+H]+	-	LysoPC 14:0	Lipids_Glycerophospholipids	5756600	4821200	5920700	5617500	8953400	20529000	54143000	8361900	6198500	4891300	5357200	5199100	2994900
pmb0873	520	125	8.25	519	[M+H]+	-	LysoPC 18:2 (2n isomer)	Lipids_Glycerophospholipids	262150000	222610000	281620000	255700000	214770000	394800000	702200000	530490000	409940000	327440000	434960000	401990000	395160000
pmb0874	478.6	337.9	8.38	477.6	[M+H]+	-	LysoPE 18:2 (2n isomer)	Lipids_Glycerophospholipids	28253000	23505000	26732000	25055000	36817000	53838000	83013000	38876000	33765000	27600000	31538000	29742000	16219000
pmb0876	454.2	314	8.74	453.2	[M+H]+	-	LysoPE 16:0	Lipids_Glycerophospholipids	135920000	119750000	137300000	128490000	267900000	299040000	571180000	187490000	152800000	129950000	156170000	159370000	86839000
pmb0877	480.1	339.9	8.87	479.1	[M+H]+	-	LysoPE 18:1	Lipids_Glycerophospholipids	18060000	15813000	17583000	16459000	75353000	41367000	38835000	14889000	10649000	12279000	11351000	10543000	31477000
pmb0880	482.1	314	8.98	481.1	[M+H]+	-	LysoPE 18:0 (2n isomer)	Lipids_Glycerophospholipids	15059	12173	14714	16188	52754	27268	65774	5782.4	4813.9	4618.9	9	5247.1	15071
pmb0882	522.1	125.5	9.07	521.1	[M+H]+	-	LysoPC 18:1	Lipids_Glycerophospholipids	157920000	146410000	163860000	167350000	433610000	512720000	466150000	141610000	123300000	121830000	134310000	122190000	126910000
pmb0883	482.1	341.9	9.86	481.1	[M+H]+	-	LysoPE 18:0	Lipids_Glycerophospholipids	2572500	2276200	2820300	2758700	7380400	9457800	27224000	4717400	4406500	3140100	4273900	4306900	1082400
pmb2165	412.3	184.7	5.65	411.3	[M+H]+	-	LysoPC 10:0	Lipids_Glycerophospholipids	72679	52707	64752	64892	165980	468560	219660	79351	76086	62034	74555	62662	16999
pmb2228	538.1	184.5	6.84	537.1	[M+H]+	-	LysoPC 19:0	Lipids_Glycerophospholipids	71961	64831	59715	70031	141420	314470	140800	48444	62884	79650	34963	45223	15571
pmb2260	480.1	184.5	7.76	479.1	[M+H]+	-	LysoPC 15:1	Lipids_Glycerophospholipids	216260	179780	213300	206430	242460	540680	1991500	310990	183060	164930	206020	179490	210360
pmb2319	482.3	184.5	8.26	481.3	[M+H]+	-	LysoPC 15:0	Lipids_Glycerophospholipids	3732800	3199400	3802600	3722800	3962000	4846500	36912000	4192400	3722200	3577900	4818400	3911400	5084100
pmb2369	772.1	478.4	8.79	771.1	[M+H]+	-	PC 19:2/16:0	Lipids_Glycerophospholipids	38736	44579	42527	38093	90396	189570	514740	93725	67512	53257	98933	80774	18060
pmb2388	524.1	507.4	8.91	523.1	[M+H]+	-	LysoPC 18:0 (2n isomer)	Lipids_Glycerophospholipids	14929000	13049000	15268000	14810000	47660000	46623000	51735000	14962000	8989200	9291800	11480000	11856000	41340000
pmb2406	510.1	510.4	9.34	509.1	[M+H]+	-	LysoPC 17:0	Lipids_Glycerophospholipids	11989000	10184000	12671000	13208000	13971000	20067000	135610000	33726000	24332000	24247000	31404000	20622000	6239200
pmc0960	544.4	544.4	8.91	543.4	[M+H]+	-	LysoPC 20:4	Lipids_Glycerophospholipids	6297700	5682100	5024200	5525900	14419000	10390000	8273900	5440000	2870400	3516500	4422200	3996500	11659000
pmd0130	468.3	450.5	7.73	467.3	[M+H]+	-	LysoPC 14:0 (2n isomer)	Lipids_Glycerophospholipids	7385700	6352400	7452700	7283100	12091000	26714000	73993000	10680000	8006200	6277300	6894000	6815900	4161700
pmd0132	496.3	478.3	8.8	495.3	[M+H]+	-	LysoPC 16:0 (2n isomer)	Lipids_Glycerophospholipids	104620000	91454000	109830000	107630000	175110000	242410000	464860000	163160000	135690000	108860000	142470000	138780000	66308000
pmd0136	524.4	507.4	9.91	523.4	[M+H]+	-	LysoPC 18:0	Lipids_Glycerophospholipids	170880000	151910000	179120000	184270000	401640000	608280000	958180000	334590000	319540000	238770000	288770000	258520000	61693000
pmd0144	550.4	245.1	9.96	549.4	[M+H]+	-	LysoPC 20:1 (2n isomer)	Lipids_Glycerophospholipids	1732200	1559400	1688500	1828800	2075400	2983500	6385000	4308900	2946900	1839200	2549800	2157100	3038200
pmd0145	550.4	245.1	10	549.4	[M+H]+	-	LysoPC 20:1	Lipids_Glycerophospholipids	1730900	1595300	1687700	1892600	1505100	2058100	4159500	3307000	2073900	1464800	2524500	2653300	3400600
pmd0158	424.2	285.8	7.51	425.2	[M-H]-	-	LysoPE 14:0 (2n isomer)	Lipids_Glycerophospholipids	39734	52076	60442	54400	75616	122440	347390	52981	34172	37287	40390	45582	138600
pmd0160	452.3	255.3	8.73	453.3	[M-H]-	-	LysoPE 16:0 (2n isomer)	Lipids_Glycerophospholipids	47222000	55387000	63887000	55826000	118130000	150640000	439190000	77308000	58783000	53774000	63736000	63218000	37904000
pmb0159	696.4	696.2	7.6	695.4	[M+H]+	-	DGMG (18:2) isomer2	Lipids_Glycerolipids	130960	103160	111280	97236	262550	143650	118770	112500	79510	106250	69542	46951	227410
pmb0160	353.3	261.8	7.6	352.3	[M+H]+	-	MAG (18:3) isomer5	Lipids_Glycerolipids	2998400	2556300	3055600	2625000	6325500	3835700	3020100	3688500	2546600	3082000	1951700	1327800	6271100
pmb0161	696.4	337.8	8.12	695.4	[M+H]+	-	DGMG (18:2) isomer1	Lipids_Glycerolipids	6276900	4238700	4405400	4102700	10753000	5669400	14692000	3620000	3591600	4757300	5476300	3601400	1795200
pmb0163	696.4	696.3	8.11	695.4	[M+H]+	-	DGMG (18:2) isomer3	Lipids_Glycerolipids	6582700	4106400	4821200	3886400	10921000	5661000	14333000	3857000	3500800	4496700	5252400	3432100	1795000
pmb0164	355.1	263.8	8.46	354.1	[M+H]+	-	MAG (18:2) isomer1	Lipids_Glycerolipids	433570	370630	449770	387940	966230	521680	1114400	232080	228700	332010	394690	254760	140840
pmb0287	351.4	277.8	7.47	350.4	[M+H]+	-	MAG (18:4) isomer2	Lipids_Glycerolipids	93686	76463	104880	73128	91662	66693	320900	105440	83351	108280	96173	107330	1207900
pmb0296	357.2	339.9	8.97	356.2	[M+H]+	-	MAG (18:1) isomer2	Lipids_Glycerolipids	7703600	6471000	7751200	7117800	25075000	13964000	6107100	7134000	4653900	9345100	6672100	4241400	1486700
pmb0890	355.1	337.9	10.52	354.1	[M+H]+	-	MAG (18:2)	Lipids_Glycerolipids	16524000	15307000	22242000	19273000	15071000	17124000	33588000	23712000	23031000	25070000	20178000	19087000	16249000
pmb1562	351	259.9	7.8	350	[M+H]+	-	MAG (18:4) isomer3	Lipids_Glycerolipids	91583	81524	96926	87488	119820	110640	268220	77546	49532	76485	49423	53967	717490
pmb1605	353.3	335.8	8.45	352.3	[M+H]+	-	MAG (18:3) isomer3	Lipids_Glycerolipids	2105900	1798700	1975000	1952500	2115400	1223600	1527400	1578000	1324200	1619700	886540	981940	8353700
pmb1626	534.4	262.9	9.22	533.4	[M+H]+	-	MGMG (18:2) isomer1	Lipids_Glycerolipids	515360	374880	424410	449200	289990	204270	1698600	258510	258980	235130	319450	188790	1201900
pmb1656	353.1	173.7	9.9	352.1	[M+H]+	-	MAG (18:3) isomer4	Lipids_Glycerolipids	217600	190600	242760	230530	588200	414510	624100	325960	254330	280360	179900	239030	427370
pmb2251	694.1	335.8	7.6	693.1	[M+H]+	-	DGMG (18:1)	Lipids_Glycerolipids	1545300	1102700	1118100	1255100	3149200	1919200	1730600	1517300	1134100	1523700	830760	564920	3402000
pmb2325	353.1	261.8	8.42	352.1	[M+H]+	-	MAG (18:3) isomer2	Lipids_Glycerolipids	521000	420590	516710	447260	466040	274540	728000	302480	259840	369280	196390	268900	2004200
pmb2363	357.2	339.9	8.76	356.2	[M+H]+	-	MAG (18:1) isomer1	Lipids_Glycerolipids	8593100	7369400	8869400	7470800	37247000	15264000	4747100	5929400	4672000	8468400	6268300	3225000	4021900
pmb2383	534.1	338	9.04	533.1	[M+H]+	-	MGMG (18:2) isomer2	Lipids_Glycerolipids	289100	247890	273110	243230	216700	130960	1325200	241050	262790	311570	252250	161450	428600
pmb2444	353.2	261.8	10.06	352.2	[M+H]+	-	MAG (18:3) isomer1	Lipids_Glycerolipids	30995000	29199000	36472000	33453000	55043000	35258000	78595000	34541000	21590000	39604000	28650000	34088000	142440000
pma0461	277.2	157.4	8.52	276.2	[M+H]+	-	"14,15-Dehydrocrepenynic acid"	Lipids_Fatty acids	6310800	6034800	5976300	5978900	18673000	8498500	10521000	9986900	5551500	5942400	4851000	6340500	24561000
pma3606	295.2	179.5	9.22	294.2	[M+H]+	-	"9-Hydroxy-(10E,12Z,15Z)-octadecatrienoic acid"	Lipids_Fatty acids	2647700	2288400	2588900	2423200	1432900	1204800	2040200	1540900	844910	3724900	800940	898260	4856200
pmb0128	213.3	97.3	4.52	212.3	[M+H]+	-	delta-Tridecalactone	Lipids_Fatty acids	4194.2	6315.2	5425.7	2478.1	5942.3	5156.8	7030.7	8045.5	9415.2	6889.7	13143	8238.3	30892
pmb0885	291	273.9	6.71	290	[M+H]+	-	"4-oxo-9Z,11Z,13E,15E-octadecatetraenoic acid"	Lipids_Fatty acids	28855	34351	32371	35167	9	9	9	9	9	9	9	9	174500
pmb0889	279.3	201.5	8.96	278.3	[M+H]+	C08364	Punicic acid	Lipids_Fatty acids	87438000	85678000	90021000	83540000	105440000	106130000	243150000	135920000	127800000	98476000	109880000	137990000	145000000
pmb1574	277.2	137.5	8.21	276.2	[M+H]+	-	Octadecadien-6-ynoic acid	Lipids_Fatty acids	4542300	4628200	5373900	5091200	18849000	7631400	9357500	8947200	5653200	6185200	5141000	6823600	15593000
pmb1650	279.2	149.4	9.71	278.2	[M+H]+	-	"Octadeca-11E,13E,15Z-trienoic acid"	Lipids_Fatty acids	8143100	8035600	8614700	7867900	11573000	9559200	12541000	7429900	9082600	6823100	9426100	9529600	7670900
pmb2221	318.3	300.9	6.95	317.3	[M+H]+	C12144	4-Hydroxysphinganine	Lipids_Fatty acids	31923000	29269000	33236000	30452000	19787000	20313000	64779000	14121000	13107000	14286000	13311000	9684200	8381400
pmb2636	335.1	253.3	6.89	336.1	[M-H]-	-	"8,15-DiHETE"	Lipids_Fatty acids	169680	205390	216040	206140	1394300	126880	190190	807730	203720	283460	334400	316870	53757
pmb2640	199	181.3	9.66	200	[M-H]-	C02679	Lauric acid (C12:0)	Lipids_Fatty acids	64745	77455	80674	74952	88333	66230	81593	53220	42099	41674	48983	51440	52992
pmb2643	225	207.2	10.05	226	[M-H]-	C08322	Myristoleic acid (C14:1)	Lipids_Fatty acids	84511	88603	83448	86391	90219	90323	90733	91440	99406	92589	104740	114210	77118
pmb2778	295	183.3	8.96	296	[M-H]-	-	"9,10-EODE"	Lipids_Fatty acids	41892000	45308000	46033000	42902000	60154000	64423000	152850000	73468000	69649000	50715000	58489000	72953000	82116000
pmb2786	293	275.4	8.42	294	[M-H]-	-	9-HOTrE	Lipids_Fatty acids	728210	943300	993690	850270	1817500	1020400	1608300	1081200	646780	648300	653320	835980	2675300
pmb2787	293.2	249.9	9.19	294.2	[M-H]-	-	9-KODE	Lipids_Fatty acids	352120	400320	429030	392160	221000	143920	271790	671360	97023	498070	109270	124220	4030500
pmb2789	309	291.5	7.54	310	[M-H]-	-	13-HpOTrE(r)	Lipids_Fatty acids	97982	99761	108530	104620	127200	90277	120150	128750	57699	90256	93150	89712	265040
pmb2791	309.1	291.4	7.55	310.1	[M-H]-	-	9-HpOTrE	Lipids_Fatty acids	45025	63757	58088	55389	76514	51390	71098	83504	38695	46346	49788	51582	181520
pmb2792	293	193.2	7.81	294	[M-H]-	-	13-HOTrE(r)	Lipids_Fatty acids	324470	373840	400750	365190	434950	225820	381460	298180	362380	291070	424350	557530	286090
pmb2799	295	277.5	9.74	296	[M-H]-	-	"12,13-EODE"	Lipids_Fatty acids	609290	637170	693680	561860	301260	366930	608410	722930	203280	618020	233840	210330	3064000
pmb2804	311.1	293.4	7.87	312.1	[M-H]-	C04717	13-HPODE	Lipids_Fatty acids	1656900	1726400	1801300	1653200	3744300	3798300	9064100	2800500	1501700	1497200	1081200	1703600	7464700
pmb5304	277.1	233.7	10.62	278.1	[M-H]-	C06427	α-Linolenic acid	Lipids_Fatty acids	9059.6	11786	10204	9617.9	11298	11218	14760	8771.1	4926.9	8451.8	5976.5	7279.6	21010
pme2827	239	223	6.77	240.245	[M-H]-	C00517	Palmitaldehyde	Lipids_Fatty acids	35029000	24910000	27133000	26355000	21062000	15682000	12262000	20325000	15036000	16017000	18745000	12585000	7847500
